# Supplementary material for: Genes That Associated with Action of ACTH-like Peptides with Neuroprotective Potential in Rat Brain Regions with Different Degrees of Ischemic Damage
Source: Int J Mol Sci. 2025 Jun 28;26(13):6256. doi: 10.3390/ijms26136256 (PMC12249733; doi:10.3390/ijms26136256)
Supplement: Supplementary file 1 [file ijms-26-06256-s001.zip › Supplementary Table S1.xlsx]

## Sheet: Sheet1
Table S1. DEGs in IS-s vs. IR-s pairwise comparison
RefSeq ID	Gene symbol	Description	Ratio	±SE	Padj
NM_001172809	Ercc2	excision repair cross-complementation group 2 (Ercc2), mRNA	10.287	0.669676	0.00284673
NM_001191070	Tbr1	no definition	5.1911	4.43811	0.00751991
NM_001109306	Satb2	SATB homeobox 2 (Satb2), mRNA	4.30553	3.78945	0.012924
NM_019326	Neurod2	no definition	4.20035	4.21689	0.0248621
NM_053504	Prss12	protease, serine, 12 neurotrypsin (motopsin) (Prss12), mRNA	4.06744	3.62383	0.00284673
NM_053859	Slc17a7	solute carrier family 17 (vesicular glutamate transporter), member 7 (Slc17a7), mRNA	3.71337	4.07167	0.00284673
NM_024383	Hes5	hes family bHLH transcription factor 5 (Hes5), mRNA	3.5941	1.96368	0.00284673
NM_012543	Dbp	D site of albumin promoter (albumin D-box) binding protein (Dbp), transcript variant 1, mRNA	3.0341	0.573299	0.00284673
NM_001014254	Clk2	CDC-like kinase 2 (Clk2), mRNA	3.02541	0.299636	0.00284673
NM_031806	Gpr6	G protein-coupled receptor 6 (Gpr6), mRNA	2.87711	0.698411	0.00284673
NM_012800	P2ry1	purinergic receptor P2Y, G-protein coupled, 1 (P2ry1), mRNA	2.86064	0.671348	0.00284673
NM_053703	Map2k6	mitogen-activated protein kinase kinase 6 (Map2k6), mRNA	2.78958	0.93691	0.00284673
NM_001108710	Coch	cochlin (Coch), mRNA	2.63518	0.821116	0.0280773
NM_022234	Asic4	acid-sensing (proton-gated) ion channel family member 4 (Asic4), mRNA	2.54697	0.917938	0.00284673
NM_001109127	Cbln1	cerebellin 1 precursor (Cbln1), mRNA	2.54598	1.88836	0.00536967
NM_013225	Cntn6	contactin 6 (Cntn6), mRNA	2.50616	0.635622	0.00940249
NM_001109084	Fam71a	family with sequence similarity 71, member A (Fam71a), mRNA	2.4869	1.43372	0.00940249
NM_131906	Slco1a2	solute carrier organic anion transporter family, member 1A2 (Slco1a2), mRNA	2.48421	0.601043	0.00284673
NM_013165	Cckbr	cholecystokinin B receptor (Cckbr), mRNA	2.45362	0.48482	0.00940249
NM_001082977	Rasgrp2	RAS guanyl releasing protein 2 (calcium and DAG-regulated) (Rasgrp2), mRNA	2.42131	0.555156	0.00284673
NM_138506	Adra2c	adrenoceptor alpha 2C (Adra2c), mRNA	2.35396	0.605103	0.00284673
NM_012779	Aqp5	aquaporin 5 (Aqp5), mRNA	2.35042	0.838831	0.0440138
NM_134378	Sulf1	sulfatase 1 (Sulf1), mRNA	2.31493	0.887982	0.00284673
NM_001109467	Emid1	EMI domain containing 1 (Emid1), mRNA	2.30432	0.950572	0.0255949
NM_001191709	Iqgap3	IQ motif containing GTPase activating protein 3 (Iqgap3), mRNA	2.28571	0.568186	0.00284673
NM_172022	Lzts3	leucine zipper, putative tumor suppressor family member 3 (Lzts3), mRNA	2.28263	0.311502	0.00284673
NM_001109051	Fn3k	fructosamine 3 kinase (Fn3k), mRNA	2.27838	0.717919	0.0160141
NM_001191839	Trim66	tripartite motif-containing 66 (Trim66), mRNA	2.2661	0.733419	0.00940249
NM_138613	Rnf112	ring finger protein 112 (Rnf112), mRNA	2.22884	0.491034	0.00284673
NM_173310	Chst15	carbohydrate (N-acetylgalactosamine 4-sulfate 6-O) sulfotransferase 15 (Chst15), mRNA	2.17199	0.34613	0.00284673
NM_001107212	Adamts3	ADAM metallopeptidase with thrombospondin type 1, motif 3 (Adamts3), mRNA	2.16126	0.528398	0.0111516
NM_001106960	Frmpd4	FERM and PDZ domain containing 4 (Frmpd4), mRNA	2.15763	0.621991	0.00940249
NM_178106	Entpd3	ectonucleoside triphosphate diphosphohydrolase 3 (Entpd3), mRNA	2.08059	0.63212	0.00284673
NM_023978	Per3	period circadian clock 3 (Per3), mRNA	2.03276	0.376888	0.00284673
NM_001003711	Jph4	junctophilin 4 (Jph4), mRNA	2.01868	0.309807	0.00284673
NM_019328	Nr4a2	nuclear receptor subfamily 4, group A, member 2 (Nr4a2), mRNA	1.98626	1.3105	0.0111516
NM_133385	Ucn2	urocortin 2 (Ucn2), mRNA	1.97457	0.888579	0.0147416
NM_017083	Myo5b	myosin Vb (Myo5b), mRNA	1.95165	0.66135	0.00284673
NM_057207	Sv2b	no definition	1.94	0.792963	0.00284673
NM_001135710	Sec14l5	SEC14-like 5 (S. cerevisiae) (Sec14l5), mRNA	1.93728	0.319044	0.0147416
NM_001107280	Pcdh20	protocadherin 20 (Pcdh20), mRNA	1.9245	0.49181	0.00284673
NM_024000	Camkv	CaM kinase-like vesicle-associated (Camkv), mRNA	1.91614	0.309388	0.00284673
NM_053441	Slco1c1	solute carrier organic anion transporter family, member 1c1 (Slco1c1), mRNA	1.90792	0.655832	0.00284673
NM_001007658	Them6	thioesterase superfamily member 6 (Them6), mRNA	1.90424	0.464027	0.00751991
NM_001271178	Wscd2	no definition	1.89851	0.455337	0.0160141
NM_013045	Tnr	tenascin R (Tnr), mRNA	1.88121	0.892492	0.0364504
NM_022197	Fos	FBJ osteosarcoma oncogene (Fos), mRNA	1.87838	0.629168	0.00284673
NM_175579	Wnk4	WNK lysine deficient protein kinase 4 (Wnk4), mRNA	1.86761	0.457013	0.0177031
NM_053294	Adora2a	adenosine A2a receptor (Adora2a), mRNA	1.8436	0.301104	0.00284673
NM_019309	Grik2	glutamate receptor, ionotropic, kainate 2 (Grik2), mRNA	1.83791	0.257065	0.00284673
NM_001017380	Cyld	no definition	1.8339	0.288933	0.00284673
NM_012870	Tnfrsf11b	tumor necrosis factor receptor superfamily, member 11b (Tnfrsf11b), mRNA	1.83101	0.321991	0.0160141
NM_032462	Kcnip3	Kv channel interacting protein 3, calsenilin (Kcnip3), mRNA	1.82895	0.196453	0.0355027
NM_017259	Btg2	BTG family, member 2 (Btg2), mRNA	1.8282	0.569492	0.00284673
NM_030839	Syt13	synaptotagmin XIII (Syt13), mRNA	1.82789	0.449631	0.00284673
NM_001134595	Slc26a10	solute carrier family 26, member 10 (Slc26a10), mRNA	1.82229	0.542178	0.030841
NM_031743	Slc24a2	no definition	1.82076	0.455072	0.00284673
NM_019194	Tef	thyrotrophic embryonic factor (Tef), mRNA	1.80631	0.284049	0.00284673
NM_001172079	Icam5	intercellular adhesion molecule 5, telencephalin (Icam5), mRNA	1.80607	0.24744	0.00284673
NM_012829	Cck	cholecystokinin (Cck), mRNA	1.8033	1.15972	0.00284673
NM_001170473	Tyw5	tRNA-yW synthesizing protein 5 (Tyw5), transcript variant 1, mRNA	1.80313	0.267976	0.0294711
NM_001191067	Tbc1d8	TBC1 domain family, member 8 (Tbc1d8), mRNA	1.79214	0.196481	0.0111516
NM_021758	Lin7b	lin-7 homolog B (C. elegans) (Lin7b), mRNA	1.7909	0.242543	0.00284673
NM_001024327	Zfp467	zinc finger protein 467 (Zfp467), mRNA	1.78354	0.224167	0.00284673
NM_017090	Gucy1a3	guanylate cyclase 1, soluble, alpha 3 (Gucy1a3), mRNA	1.77528	0.412929	0.00284673
NM_001012049	Mfap3l	microfibrillar-associated protein 3-like (Mfap3l), mRNA	1.77248	0.362441	0.0147416
NM_001024345	Tpm2	tropomyosin 2, beta (Tpm2), mRNA	1.744	0.475099	0.0207717
NM_001008880	Scn4b	sodium channel, voltage-gated, type IV, beta subunit (Scn4b), mRNA	1.74161	0.46544	0.00284673
NM_001107301	Abhd8	abhydrolase domain containing 8 (Abhd8), mRNA	1.73853	0.328652	0.00284673
NM_001134593	Ciart	circadian associated repressor of transcription (Ciart), mRNA	1.73721	0.232726	0.0344282
NM_001012347	Rgs7bp	regulator of G-protein signaling 7 binding protein (Rgs7bp), mRNA	1.73349	0.286039	0.0355027
NM_001100842	Col9a1	no definition	1.72764	0.232768	0.0147416
NM_181377	Rtn4rl1	reticulon 4 receptor-like 1 (Rtn4rl1), mRNA	1.72295	0.202691	0.00284673
NM_133422	Zfp483	zinc finger protein 483 (Zfp483), mRNA	1.71194	0.688723	0.0255949
NM_001108978	Pik3cd	phosphatidylinositol-4,5-bisphosphate 3-kinase, catalytic subunit delta (Pik3cd), mRNA	1.70156	0.191328	0.00284673
NM_021697	Kcnv1	potassium channel, subfamily V, member 1 (Kcnv1), mRNA	1.69993	0.529345	0.0476623
NM_175708	Car11	carbonic anhydrase 11 (Car11), mRNA	1.6975	0.2641	0.00284673
NM_001107179	Lmod1	no definition	1.69703	0.276816	0.0321875
NM_001025712	Itm2a	integral membrane protein 2A (Itm2a), mRNA	1.69511	0.185016	0.00284673
NM_057130	Hrk	no definition	1.69439	0.459797	0.00284673
NM_001276470	Prrt2	proline-rich transmembrane protein 2 (Prrt2), transcript variant 1, mRNA	1.6912	0.304111	0.00284673
NM_021859	Matk	megakaryocyte-associated tyrosine kinase (Matk), mRNA	1.68997	0.353521	0.00284673
NM_198749	Rab15	RAB15, member RAS oncogene family (Rab15), mRNA	1.6889	0.251488	0.00284673
NM_001107496	Dyrk1b	dual-specificity tyrosine-(Y)-phosphorylation regulated kinase 1b (Dyrk1b), mRNA	1.682	0.353343	0.0280773
NM_053630	Kcnh4	potassium voltage-gated channel, subfamily H (eag-related), member 4 (Kcnh4), mRNA	1.68155	0.152779	0.0294711
NM_001107239	Adcy1	adenylate cyclase 1 (brain) (Adcy1), mRNA	1.68042	0.44707	0.0355027
NM_001136241	Ngef	neuronal guanine nucleotide exchange factor (Ngef), mRNA	1.67484	0.24122	0.00284673
NM_178092	Slc4a10	solute carrier family 4, sodium bicarbonate transporter, member 10 (Slc4a10), mRNA	1.67187	0.369346	0.00284673
NM_017357	Hpcal4	hippocalcin-like 4 (Hpcal4), mRNA	1.67078	0.293802	0.00284673
NM_017289	Gabrd	gamma-aminobutyric acid (GABA) A receptor, delta (Gabrd), mRNA	1.66731	0.319522	0.0255949
NM_012548	Edn1	endothelin 1 (Edn1), mRNA	1.66435	0.39081	0.0207717
NM_017345	L1cam	L1 cell adhesion molecule (L1cam), mRNA	1.65043	0.33428	0.00284673
NM_001191800	Dclk3	doublecortin-like kinase 3 (Dclk3), mRNA	1.64997	0.525418	0.00284673
NM_012877	Scn2b	sodium channel, voltage-gated, type II, beta subunit (Scn2b), mRNA	1.64407	0.342314	0.00284673
NM_078619	Slc8a2	solute carrier family 8 (sodium/calcium exchanger), member 2 (Slc8a2), mRNA	1.64354	0.312764	0.00284673
NM_001107690	Fam189b	family with sequence similarity 189, member B (Fam189b), mRNA	1.63639	0.219313	0.00284673
NM_001007757	Armcx6	armadillo repeat containing, X-linked 6 (Armcx6), mRNA	1.63587	0.200414	0.0280773
NM_153814	Cacna1h	calcium channel, voltage-dependent, T type, alpha 1H subunit (Cacna1h), mRNA	1.63155	0.238057	0.00284673
NM_001012223	Bin2	bridging integrator 2 (Bin2), mRNA	1.63139	0.190521	0.0177031
NM_001033882; NM_001033883; NM_022177	Cxcl12; Cxcl12; Cxcl12	no definition; chemokine (C-X-C motif) ligand 12 (Cxcl12), transcript variant 3, mRNA; chemokine (C-X-C motif) ligand 12 (Cxcl12), transcript variant 1, mRNA	1.626	0.238623	0.0147416
NM_012628	Prkcg	protein kinase C, gamma (Prkcg), mRNA	1.62483	0.113152	0.00284673
NM_001107863	Ppm1k	protein phosphatase, Mg2+/Mn2+ dependent, 1K (Ppm1k), mRNA	1.62288	0.311252	0.00751991
NM_001105734	Dusp10	dual specificity phosphatase 10 (Dusp10), mRNA	1.62084	0.680838	0.0160141
NM_022198	Clcn4	chloride channel, voltage-sensitive 4 (Clcn4), mRNA	1.61808	0.22124	0.00284673
NM_001108385	Dmtn	dematin actin binding protein (Dmtn), mRNA	1.61639	0.266646	0.00284673
NM_001106069	Fcho1	FCH domain only 1 (Fcho1), mRNA	1.61182	0.170274	0.00284673
NM_001107985	Extl1	exostosin-like glycosyltransferase 1 (Extl1), mRNA	1.60699	0.110003	0.00536967
NM_001107437	Jph3	junctophilin 3 (Jph3), mRNA	1.60657	0.255269	0.00284673
NM_080409	Ppfia4	protein tyrosine phosphatase, receptor type, f polypeptide (PTPRF), interacting protein (liprin), alpha 4 (Ppfia4), mRNA	1.60506	0.176445	0.00284673
NM_199395	Arhgef25	Rho guanine nucleotide exchange factor (GEF) 25 (Arhgef25), mRNA	1.60364	0.275085	0.00284673
NM_017274	Gpam	glycerol-3-phosphate acyltransferase, mitochondrial (Gpam), mRNA	1.60094	0.509827	0.00284673
NM_012647	Scn2a	no definition	1.59354	0.371766	0.00284673
NM_001107308	Gmip	Gem-interacting protein (Gmip), mRNA	1.58991	0.279466	0.012924
NM_080773	Chrm1	cholinergic receptor, muscarinic 1 (Chrm1), mRNA	1.58965	0.29883	0.0270567
NM_001108286	Ypel2	yippee-like 2 (Drosophila) (Ypel2), mRNA	1.58765	0.201212	0.00940249
NM_001190399; NM_138915	Caly; Caly	calcyon neuron-specific vesicular protein (Caly), transcript variant 2, mRNA; calcyon neuron-specific vesicular protein (Caly), transcript variant 1, mRNA	1.58745	0.373032	0.00284673
NM_001191113	Cpne6	copine VI (neuronal) (Cpne6), mRNA	1.58366	0.299022	0.00751991
NM_001106446	Zbtb7b	zinc finger and BTB domain containing 7B (Zbtb7b), mRNA	1.58348	0.376825	0.0160141
NM_013095	Smad3	no definition	1.58053	0.246736	0.00284673
NM_138838	Pou3f1	no definition	1.5803	0.263327	0.00536967
NM_001107745	C1qtnf4	C1q and tumor necrosis factor related protein 4 (C1qtnf4), mRNA	1.57924	0.279335	0.00284673
NM_001008722	Irf8	interferon regulatory factor 8 (Irf8), mRNA	1.56587	0.262251	0.0372697
NM_001108461	Tppp	tubulin polymerization promoting protein (Tppp), mRNA	1.56219	0.190766	0.00940249
NM_001106913	Clk1	CDC-like kinase 1 (Clk1), mRNA	1.56025	0.206206	0.00536967
NM_022236	Pde10a	phosphodiesterase 10A (Pde10a), mRNA	1.55989	0.237549	0.00536967
NM_024138	Gng7	guanine nucleotide binding protein (G protein), gamma 7 (Gng7), mRNA	1.55744	0.338965	0.012924
NM_031524	Pdgfb	platelet-derived growth factor beta polypeptide (Pdgfb), mRNA	1.55439	0.237968	0.00284673
NM_001109458	Fam163b	family with sequence similarity 163, member B (Fam163b), mRNA	1.55097	0.369673	0.0449826
NM_001109589	Rab36	RAB36, member RAS oncogene family (Rab36), mRNA	1.55028	0.379059	0.0332304
NM_001034010	Tril	TLR4 interactor with leucine-rich repeats (Tril), mRNA	1.54839	0.518652	0.0111516
NM_001107236	Cobl	cordon-bleu WH2 repeat protein (Cobl), mRNA	1.54736	0.317744	0.00751991
NM_012920	Camk2a	no definition	1.54681	0.313297	0.00751991
NM_012781	Arnt2	aryl hydrocarbon receptor nuclear translocator 2 (Arnt2), mRNA	1.54599	0.269023	0.00284673
NM_001109310	Efhd1	EF-hand domain family, member D1 (Efhd1), mRNA	1.5449	0.248936	0.00284673
NM_012673	Thy1	Thy-1 cell surface antigen (Thy1), mRNA	1.5377	0.313385	0.012924
NM_001033894	Jakmip1	janus kinase and microtubule interacting protein 1 (Jakmip1), mRNA	1.53683	0.295204	0.00284673
NM_001108453	Cbfa2t3	core-binding factor, runt domain, alpha subunit 2; translocated to, 3 (Cbfa2t3), mRNA	1.53148	0.227878	0.0270567
NM_001108422	Plxdc2	plexin domain containing 2 (Plxdc2), mRNA	1.53043	0.206212	0.0449826
NM_001191789	Lrrk2	leucine-rich repeat kinase 2 (Lrrk2), mRNA	1.51857	0.286627	0.0160141
NM_019234	Dync1i1	dynein cytoplasmic 1 intermediate chain 1 (Dync1i1), mRNA	1.51721	0.27145	0.012924
NM_001013901	Pagr1	no definition	1.51168	0.0755016	0.0221433
NM_001108491	Me3	malic enzyme 3, NADP(+)-dependent, mitochondrial (Me3), mRNA	1.50423	0.277364	0.0460456
NM_001109609	Lingo3	leucine rich repeat and Ig domain containing 3 (Lingo3), mRNA	1.50262	0.163976	0.0364504
NM_001114401	Cttnbp2	cortactin binding protein 2 (Cttnbp2), mRNA	1.50054	0.107563	0.0111516
NM_001134597	Fam135a	family with sequence similarity 135, member A (Fam135a), mRNA	0.666305	0.0594916	0.0207717
NM_001030020	Prkar2b	protein kinase, cAMP dependent regulatory, type II beta (Prkar2b), mRNA	0.665394	0.0815471	0.00940249
NM_138526	Ccrn4l	CCR4 carbon catabolite repression 4-like (S. cerevisiae) (Ccrn4l), mRNA	0.664882	0.0536145	0.0207717
NM_001107834	Pbx3	pre-B-cell leukemia homeobox 3 (Pbx3), mRNA	0.664876	0.117448	0.012924
NM_001100558	Tiam1	no definition	0.664753	0.0773922	0.00940249
NM_031771	Thbd	thrombomodulin (Thbd), mRNA	0.664597	0.110123	0.00751991
NM_001107596	Tmem2	transmembrane protein 2 (Tmem2), mRNA	0.664052	0.102278	0.0280773
NM_178094	Itpkc	inositol-trisphosphate 3-kinase C (Itpkc), mRNA	0.661564	0.109401	0.0270567
NM_001270854; NM_012672	Thrb; Thrb	thyroid hormone receptor beta (Thrb), transcript variant 2, mRNA; thyroid hormone receptor beta (Thrb), transcript variant 1, mRNA	0.660052	0.138862	0.00536967
NM_021584; NM_053343	Dclk1; Dclk1	doublecortin-like kinase 1 (Dclk1), transcript variant 2, mRNA; doublecortin-like kinase 1 (Dclk1), transcript variant 1, mRNA	0.657793	0.0388992	0.0418028
NM_001191000	Lemd3	LEM domain containing 3 (Lemd3), mRNA	0.65618	0.0414044	0.0364504
NM_001109116	Prr7	proline rich 7 (synaptic) (Prr7), mRNA	0.654306	0.0384596	0.0111516
NM_001172103	Pim2	pim-2 oncogene (Pim2), mRNA	0.65256	0.0761091	0.0160141
NM_133606	Ehhadh	enoyl-CoA, hydratase/3-hydroxyacyl CoA dehydrogenase (Ehhadh), mRNA	0.652064	0.14272	0.0221433
NM_133611	Slc2a13	solute carrier family 2 (facilitated glucose transporter), member 13 (Slc2a13), mRNA	0.650931	0.126518	0.00284673
NM_053623	Acsl4	acyl-CoA synthetase long-chain family member 4 (Acsl4), mRNA	0.649335	0.0563289	0.00536967
NM_138922	Nos1ap	nitric oxide synthase 1 (neuronal) adaptor protein (Nos1ap), mRNA	0.647787	0.104657	0.0234538
NM_001107522	Slc35d3	solute carrier family 35, member D3 (Slc35d3), mRNA	0.647532	0.120788	0.00284673
NM_080692	Cacng4	calcium channel, voltage-dependent, gamma subunit 4 (Cacng4), mRNA	0.647278	0.082405	0.00536967
NM_001271181	Ociad2	OCIA domain containing 2 (Ociad2), mRNA	0.646625	0.0903315	0.00940249
NM_017269	Ptprj	no definition	0.64585	0.0883519	0.00284673
NM_001108601	Dhx35	DEAH (Asp-Glu-Ala-His) box polypeptide 35 (Dhx35), mRNA	0.643088	0.138578	0.0255949
NM_001111055; NM_001111056; NM_001111057; NM_012894	Adarb1; Adarb1; Adarb1; Adarb1	no definition; adenosine deaminase, RNA-specific, B1 (Adarb1), transcript variant 3, mRNA; no definition; adenosine deaminase, RNA-specific, B1 (Adarb1), transcript variant 1, mRNA	0.642371	0.0730309	0.00284673
NM_001271385	Prmt8	protein arginine methyltransferase 8 (Prmt8), mRNA	0.641076	0.170278	0.00284673
NM_134454	Angpt2	angiopoietin 2 (Angpt2), mRNA	0.640216	0.118834	0.00751991
NM_001134754	Seli	no definition	0.639722	0.0450506	0.00940249
NM_001110333; NM_001110334; NM_001110335; NM_001110336; NM_031836	Vegfa; Vegfa; Vegfa; Vegfa; Vegfa	vascular endothelial growth factor A (Vegfa), transcript variant 2, mRNA; vascular endothelial growth factor A (Vegfa), transcript variant 3, mRNA; no definition; no definition; vascular endothelial growth factor A (Vegfa), transcript variant 1, mRNA	0.639507	0.14212	0.00940249
NM_001107417	Neto2	neuropilin (NRP) and tolloid (TLL)-like 2 (Neto2), mRNA	0.639412	0.108093	0.012924
NM_001007673	Mmd	monocyte to macrophage differentiation-associated (Mmd), mRNA	0.633264	0.0851479	0.00284673
NM_001108834	Stac2	SH3 and cysteine rich domain 2 (Stac2), mRNA	0.630928	0.117985	0.00536967
NM_001047101	Adamts7	ADAM metallopeptidase with thrombospondin type 1 motif, 7 (Adamts7), mRNA	0.627264	0.122133	0.046978
NM_012649	Sdc4	syndecan 4 (Sdc4), mRNA	0.625284	0.0739797	0.00284673
NM_001033653; NM_057103	Akap12; Akap12	A kinase (PRKA) anchor protein 12 (Akap12), transcript variant 2, mRNA; A kinase (PRKA) anchor protein 12 (Akap12), transcript variant 1, mRNA	0.623861	0.145111	0.00284673
NM_001170326	Gpr158	G protein-coupled receptor 158 (Gpr158), mRNA	0.623811	0.121971	0.00284673
NM_133624	Gbp2	guanylate binding protein 2, interferon-inducible (Gbp2), mRNA	0.623028	0.147823	0.00284673
NM_057197	Decr1	2,4-dienoyl CoA reductase 1, mitochondrial (Decr1), mRNA	0.622066	0.180795	0.00751991
NM_001270962; NM_001270963; NM_031739	Kcnd3; Kcnd3; Kcnd3	potassium voltage-gated channel, Shal-related subfamily, member 3 (Kcnd3), transcript variant 1, mRNA; potassium voltage-gated channel, Shal-related subfamily, member 3 (Kcnd3), transcript variant 2, mRNA; potassium voltage-gated channel, Shal-related subfamily, member 3 (Kcnd3), transcript variant 3, mRNA	0.619783	0.113264	0.00284673
NM_031055	Mmp9	matrix metallopeptidase 9 (Mmp9), mRNA	0.619405	0.160311	0.0207717
NM_053817	Nrxn3	neurexin 3 (Nrxn3), mRNA	0.618775	0.121658	0.00284673
NM_001107608	Hectd2	HECT domain containing E3 ubiquitin protein ligase 2 (Hectd2), mRNA	0.616604	0.0675369	0.00284673
NM_001107019	Rap1gap2	RAP1 GTPase activating protein 2 (Rap1gap2), mRNA	0.614609	0.127862	0.00284673
NM_001271031	Tmem231	transmembrane protein 231 (Tmem231), mRNA	0.61272	0.114456	0.0221433
NM_001107681	Ppm1l	protein phosphatase, Mg2+/Mn2+ dependent, 1L (Ppm1l), mRNA	0.612465	0.143575	0.00284673
NM_001079893; NM_001270835; NM_001270836	Dusp14; Dusp14; Dusp14	dual specificity phosphatase 14 (Dusp14), transcript variant 1, mRNA; dual specificity phosphatase 14 (Dusp14), transcript variant 2, mRNA; dual specificity phosphatase 14 (Dusp14), transcript variant 3, mRNA	0.610916	0.102721	0.0111516
NM_001126292	RGD1563441	similar to RIKEN cDNA A030009H04 (RGD1563441), mRNA	0.61045	0.0615532	0.00284673
NM_001005907; NM_001277341; NM_001277346	Efemp2; Efemp2; Efemp2	EGF-containing fibulin-like extracellular matrix protein 2 (Efemp2), transcript variant 2, mRNA; no definition; no definition	0.608225	0.0551359	0.00284673
NM_001107204	Lrrc8b	leucine rich repeat containing 8 family, member B (Lrrc8b), mRNA	0.607181	0.0866232	0.00940249
NM_023023	Dpysl5	dihydropyrimidinase-like 5 (Dpysl5), mRNA	0.606485	0.0752116	0.00284673
NM_013151	Plat	plasminogen activator, tissue (Plat), mRNA	0.603345	0.0895019	0.00284673
NM_001134887	Nt5dc3	5'-nucleotidase domain containing 3 (Nt5dc3), mRNA	0.602891	0.0804075	0.00284673
NM_001031656	Serinc2	serine incorporator 2 (Serinc2), mRNA	0.600114	0.160891	0.0234538
NM_001271143	S1pr3	sphingosine-1-phosphate receptor 3 (S1pr3), mRNA	0.599725	0.120286	0.00284673
NM_001011922	Nedd9	neural precursor cell expressed, developmentally down-regulated 9 (Nedd9), mRNA	0.5984	0.0545122	0.00284673
NM_199268	Pde8b	phosphodiesterase 8B (Pde8b), mRNA	0.597438	0.0480213	0.00284673
NM_001113521; NM_001113522; NM_053740	Arhgef7; Arhgef7; Arhgef7	Rho guanine nucleotide exchange factor (GEF) 7 (Arhgef7), transcript variant 1, mRNA; Rho guanine nucleotide exchange factor (GEF) 7 (Arhgef7), transcript variant 2, mRNA; Rho guanine nucleotide exchange factor (GEF) 7 (Arhgef7), transcript variant 3, mRNA	0.596243	0.0624638	0.00284673
NM_017316	Slc23a2	solute carrier family 23 (ascorbic acid transporter), member 2 (Slc23a2), mRNA	0.593441	0.0731669	0.00284673
NM_001270986	Gpr176	G protein-coupled receptor 176 (Gpr176), mRNA	0.592917	0.0561968	0.00284673
NM_032069	Grip1	glutamate receptor interacting protein 1 (Grip1), mRNA	0.592612	0.126381	0.00284673
NM_001004087	Pcdh7	no definition	0.590802	0.109854	0.0344282
NM_138858	Slc9a5	solute carrier family 9, subfamily A (NHE5, cation proton antiporter 5), member 5 (Slc9a5), mRNA	0.590704	0.162677	0.00284673
NM_001108218	Hecw2	HECT, C2 and WW domain containing E3 ubiquitin protein ligase 2 (Hecw2), mRNA	0.590491	0.151593	0.0344282
NM_031135	Klf10	Kruppel-like factor 10 (Klf10), mRNA	0.590292	0.113843	0.00284673
NM_031242	Cds1	CDP-diacylglycerol synthase 1 (Cds1), mRNA	0.584055	0.204973	0.012924
NM_001173357	Dmkn	no definition	0.580293	0.0982227	0.00284673
NM_001191628	Tenm4	teneurin transmembrane protein 4 (Tenm4), mRNA	0.576292	0.118334	0.00284673
NM_001033079	Slc6a17	solute carrier family 6 (neutral amino acid transporter), member 17 (Slc6a17), mRNA	0.57583	0.094514	0.00284673
NM_001012352	Dusp26	dual specificity phosphatase 26 (putative) (Dusp26), mRNA	0.575527	0.0932926	0.00284673
NM_207617	Iqsec3	IQ motif and Sec7 domain 3 (Iqsec3), mRNA	0.575157	0.148162	0.00284673
NM_001191563	Sorcs1	sortilin-related VPS10 domain containing receptor 1 (Sorcs1), mRNA	0.575099	0.0832167	0.00284673
NM_053453	Rgs2	regulator of G-protein signaling 2 (Rgs2), mRNA	0.569309	0.213568	0.0193345
NM_001109536	Ptx3	pentraxin 3, long (Ptx3), mRNA	0.56686	0.166757	0.00284673
NM_001015017	Olfm2	olfactomedin 2 (Olfm2), mRNA	0.564842	0.189138	0.00284673
NM_001013867	Rsph10b	radial spoke head 10 homolog B (Chlamydomonas) (Rsph10b), mRNA	0.563415	0.360741	0.0255949
NM_145786	Ppp1r32	protein phosphatase 1, regulatory subunit 32 (Ppp1r32), mRNA	0.563189	0.380426	0.0476623
NM_001191843	Atp6ap1l	ATPase, H+ transporting, lysosomal accessory protein 1-like (Atp6ap1l), mRNA	0.562695	0.191868	0.00284673
NM_053986	Myo1b	myosin Ib (Myo1b), mRNA	0.562404	0.101299	0.00284673
NM_031321	Slit3	slit homolog 3 (Drosophila) (Slit3), mRNA	0.559567	0.0503333	0.00284673
NM_031142	Doc2b	no definition	0.557742	0.152753	0.00284673
NM_001109344	Dok5	docking protein 5 (Dok5), mRNA	0.557044	0.200642	0.0255949
NM_173331	Mapk15	mitogen-activated protein kinase 15 (Mapk15), mRNA	0.55367	0.22277	0.0221433
NM_013216	Rheb	Ras homolog enriched in brain (Rheb), mRNA	0.544587	0.0687168	0.00284673
NM_001012176	Rsph1	radial spoke head 1 homolog (Chlamydomonas) (Rsph1), mRNA	0.544213	0.302351	0.0497874
NM_001017479	Tmem100	transmembrane protein 100 (Tmem100), mRNA	0.542665	0.0725109	0.00284673
NM_001106375	Papss2	3'-phosphoadenosine 5'-phosphosulfate synthase 2 (Papss2), mRNA	0.542374	0.0754052	0.00284673
NM_053832	Foxj1	no definition	0.54159	0.297843	0.00536967
NM_001013062	Thbs1	thrombospondin 1 (Thbs1), mRNA	0.540777	0.131747	0.00284673
NM_021771	Trpc3	transient receptor potential cation channel, subfamily C, member 3 (Trpc3), mRNA	0.538686	0.148373	0.00284673
NM_001012042	Xkr6	XK, Kell blood group complex subunit-related family, member 6 (Xkr6), mRNA	0.537986	0.0757141	0.00284673
NM_001014221	LOC363337	similar to RIKEN cDNA 1700081O22 (LOC363337), mRNA	0.536094	0.161083	0.00284673
NM_031655	Lxn	latexin (Lxn), mRNA	0.535895	0.0870421	0.00284673
NM_152935	Tomm20	translocase of outer mitochondrial membrane 20 homolog (yeast) (Tomm20), mRNA	0.533151	0.0553285	0.00284673
NM_001191770	Plekhh2	pleckstrin homology domain containing, family H (with MyTH4 domain) member 2 (Plekhh2), mRNA	0.532301	0.111473	0.0255949
NM_001007738	Tmem252	transmembrane protein 252 (Tmem252), mRNA	0.53114	0.125737	0.00284673
NM_053633	Egr2	early growth response 2 (Egr2), mRNA	0.529838	0.201422	0.00284673
NM_139087	Cgref1	cell growth regulator with EF hand domain 1 (Cgref1), mRNA	0.529444	0.0875458	0.00284673
NM_001106378	Agpat3	1-acylglycerol-3-phosphate O-acyltransferase 3 (Agpat3), mRNA	0.528648	0.0907377	0.00284673
NM_144750	Aspg	asparaginase (Aspg), mRNA	0.527189	0.132272	0.0255949
NM_001106581	Pdk3	pyruvate dehydrogenase kinase, isozyme 3 (Pdk3), mRNA	0.523133	0.0716908	0.00284673
NM_001007759	March3	membrane-associated ring finger (C3HC4) 3, E3 ubiquitin protein ligase (March3), mRNA	0.522656	0.0745455	0.00284673
NM_033237	Gal	galanin/GMAP prepropeptide (Gal), mRNA	0.517185	0.205871	0.00751991
NM_053861	Tnc	tenascin C (Tnc), mRNA	0.511578	0.0878843	0.00284673
NM_022225	Htr1b	5-hydroxytryptamine (serotonin) receptor 1B, G protein-coupled (Htr1b), mRNA	0.508962	0.124507	0.00284673
NM_022205	Cxcr4	chemokine (C-X-C motif) receptor 4 (Cxcr4), mRNA	0.505371	0.104661	0.0382571
NM_001270807; NM_001270808; NM_001270809; NM_001270810; NM_001270811; NM_133386	Sphk1; Sphk1; Sphk1; Sphk1; Sphk1; Sphk1	sphingosine kinase 1 (Sphk1), transcript variant 2, mRNA; sphingosine kinase 1 (Sphk1), transcript variant 3, mRNA; sphingosine kinase 1 (Sphk1), transcript variant 4, mRNA; sphingosine kinase 1 (Sphk1), transcript variant 5, mRNA; sphingosine kinase 1 (Sphk1), transcript variant 1, mRNA; sphingosine kinase 1 (Sphk1), transcript variant 6, mRNA	0.505358	0.114478	0.0177031
NM_199392	Tox2	TOX high mobility group box family member 2 (Tox2), mRNA	0.50377	0.17464	0.00284673
NM_001107323	Tubgcp3	tubulin, gamma complex associated protein 3 (Tubgcp3), mRNA	0.502503	0.10462	0.00284673
NM_031530	Ccl2	chemokine (C-C motif) ligand 2 (Ccl2), mRNA	0.502356	0.159811	0.00284673
NM_001107805	Nfatc2	nuclear factor of activated T-cells, cytoplasmic, calcineurin-dependent 2 (Nfatc2), mRNA	0.501973	0.118525	0.00536967
NM_001271152	Paqr9	progestin and adipoQ receptor family member IX (Paqr9), mRNA	0.500164	0.13842	0.0234538
NM_001105833	Phospho1	phosphatase, orphan 1 (Phospho1), mRNA	0.4992	0.0817554	0.00284673
NM_013153	Has2	hyaluronan synthase 2 (Has2), mRNA	0.498643	0.0818539	0.046978
NM_053647	Cxcl2	chemokine (C-X-C motif) ligand 2 (Cxcl2), mRNA	0.498343	0.183023	0.0394214
NM_001033655	Dnah1	no definition	0.49789	0.367278	0.00751991
NM_001007612	Ccl7	chemokine (C-C motif) ligand 7 (Ccl7), mRNA	0.497673	0.138393	0.00284673
NM_001034949	Tmco4	transmembrane and coiled-coil domains 4 (Tmco4), mRNA	0.48892	0.144027	0.0394214
NM_001271261	Pxdn	no definition	0.483672	0.0495206	0.00284673
NM_001108563	Sypl2	synaptophysin-like 2 (Sypl2), mRNA	0.477228	0.0882588	0.00284673
NM_022605	Hpse	no definition	0.4753	0.18452	0.0332304
NM_001100581	RGD1310371	similar to RIKEN cDNA 1700026D08 (RGD1310371), mRNA	0.470061	0.28791	0.0280773
NM_001025060	LOC502684	hypothetical protein LOC502684 (LOC502684), mRNA	0.468393	0.272304	0.0406718
NM_012752	Cd24	CD24 molecule (Cd24), mRNA	0.466811	0.100326	0.00284673
NM_017139	Penk	no definition	0.463525	0.0856772	0.00284673
NM_001009965	Tsku	tsukushi, small leucine rich proteoglycan (Tsku), mRNA	0.462479	0.104284	0.00284673
NM_181089	MAST1	microtubule associated serine/threonine kinase 1 (MAST1), mRNA	0.457788	0.20574	0.00284673
NM_013046	Trh	thyrotropin releasing hormone (Trh), mRNA	0.457242	0.139789	0.00284673
NM_001124768; NM_001124769; NM_001124770; NM_012666	Tac1; Tac1; Tac1; Tac1	tachykinin, precursor 1 (Tac1), transcript variant 2, mRNA; no definition; tachykinin, precursor 1 (Tac1), transcript variant 4, mRNA; tachykinin, precursor 1 (Tac1), transcript variant 1, mRNA	0.453395	0.066969	0.00284673
NM_001191674	Pld5	phospholipase D family, member 5 (Pld5), mRNA	0.447658	0.271566	0.0160141
NM_001107197	Igsf9	immunoglobulin superfamily, member 9 (Igsf9), mRNA	0.447451	0.0795272	0.00284673
NM_031659	Tgm1	transglutaminase 1 (Tgm1), mRNA	0.445312	0.107512	0.0440138
NM_012685	Vipr1	no definition	0.443981	0.0935033	0.00284673
NM_080482	Brinp1	bone morphogenetic protein/retinoic acid inducible neural-specific 1 (Brinp1), mRNA	0.44009	0.128548	0.00284673
NM_012952	Fgf9	fibroblast growth factor 9 (Fgf9), mRNA	0.437471	0.224732	0.0160141
NM_001107529	Prc1	protein regulator of cytokinesis 1 (Prc1), mRNA	0.437341	0.117512	0.00284673
NM_139230; NM_139231	Nexn; Nexn	nexilin (F actin binding protein) (Nexn), transcript variant s, mRNA; nexilin (F actin binding protein) (Nexn), transcript variant b, mRNA	0.43581	0.13706	0.00284673
NM_001102381	Nts	neurotensin (Nts), mRNA	0.430266	0.137462	0.00284673
NM_013180	Itgb4	integrin, beta 4 (Itgb4), mRNA	0.429664	0.163297	0.00284673
NM_017091	Pcsk1	proprotein convertase subtilisin/kexin type 1 (Pcsk1), mRNA	0.427279	0.0794703	0.00284673
NM_019212	Acta1	actin, alpha 1, skeletal muscle (Acta1), mRNA	0.417883	0.14858	0.00284673
NM_001011984	Asb2	ankyrin repeat and SOCS box-containing 2 (Asb2), mRNA	0.412681	0.102906	0.00284673
NM_001109075	Cfap126	similar to RIKEN cDNA 1700009P17 (RGD1562658), mRNA	0.410954	0.218982	0.00284673
NM_012620	Serpine1	serpin peptidase inhibitor, clade E (nexin, plasminogen activator inhibitor type 1), member 1 (Serpine1), mRNA	0.40809	0.119003	0.00284673
NM_053917	Inpp4b	inositol polyphosphate-4-phosphatase, type II (Inpp4b), mRNA	0.404124	0.12682	0.00284673
NM_001034068; NM_001034069; NM_001034070; NM_001034071; NM_001034072; NM_001034073; NM_001034074; NM_001034075; NM_019131	Tpm1; Tpm1; Tpm1; Tpm1; Tpm1; Tpm1; Tpm1; Tpm1; Tpm1	tropomyosin 1, alpha (Tpm1), transcript variant 1, mRNA; no definition; no definition; no definition; tropomyosin 1, alpha (Tpm1), transcript variant 5, mRNA; tropomyosin 1, alpha (Tpm1), transcript variant 7, mRNA; tropomyosin 1, alpha (Tpm1), transcript variant 8, mRNA; no definition; no definition	0.40131	0.0741836	0.00284673
NM_001108662	Melk	maternal embryonic leucine zipper kinase (Melk), mRNA	0.394424	0.0879176	0.0111516
NM_022940	Pdzd2	PDZ domain containing 2 (Pdzd2), mRNA	0.391027	0.0554561	0.00284673
NM_173839	Tph2	tryptophan hydroxylase 2 (Tph2), mRNA	0.390967	0.130087	0.00284673
NM_031549	Tagln	transgelin (Tagln), mRNA	0.386452	0.0593617	0.00284673
NM_080394	Reln	reelin (Reln), mRNA	0.383038	0.0639874	0.00284673
NM_021658	Hcn4	hyperpolarization activated cyclic nucleotide-gated potassium channel 4 (Hcn4), mRNA	0.37858	0.11091	0.0255949
NM_001013941	LOC298795	similar to 14-3-3 protein sigma (LOC298795), mRNA	0.378137	0.0723067	0.00284673
NM_053382	Tnfaip6	tumor necrosis factor alpha induced protein 6 (Tnfaip6), mRNA	0.368422	0.0562058	0.00284673
NM_212541	Slc44a4	solute carrier family 44, member 4 (Slc44a4), mRNA	0.367955	0.251003	0.00284673
NM_017128	Inhba	inhibin beta-A (Inhba), mRNA	0.367083	0.138398	0.00284673
NM_001034199	Nptx2	neuronal pentraxin II (Nptx2), mRNA	0.366977	0.13979	0.00284673
NM_001033864; NM_057138	Cflar; Cflar	CASP8 and FADD-like apoptosis regulator (Cflar), transcript variant 1, mRNA; no definition	0.365281	0.0701933	0.00284673
NM_030997	Vgf	VGF nerve growth factor inducible (Vgf), mRNA	0.362454	0.0612217	0.00284673
NM_199370	Krt8	keratin 8 (Krt8), mRNA	0.360192	0.161656	0.00284673
NM_001109102	Fam167a	family with sequence similarity 167, member A (Fam167a), mRNA	0.359679	0.0409599	0.00284673
NM_001107807	Pmepa1	prostate transmembrane protein, androgen induced 1 (Pmepa1), mRNA	0.359529	0.0430154	0.00284673
NM_001008828	Krt75	no definition	0.355519	0.124726	0.046978
NM_012714	Gipr	gastric inhibitory polypeptide receptor (Gipr), mRNA	0.352359	0.105776	0.00284673
NM_017336	Ptpro	protein tyrosine phosphatase, receptor type, O (Ptpro), mRNA	0.344176	0.138366	0.00284673
NM_153727	Gpr3	G protein-coupled receptor 3 (Gpr3), mRNA	0.332856	0.130686	0.00940249
NM_022685	Rem2	RAS (RAD and GEM) like GTP binding 2 (Rem2), mRNA	0.325548	0.116095	0.00284673
NM_001109303	Crip3	cysteine-rich protein 3 (Crip3), mRNA	0.323191	0.0391325	0.00751991
NM_001134638	Tmem114	transmembrane protein 114 (Tmem114), mRNA	0.320514	0.111201	0.0382571
NM_031601	Cacna1g	no definition	0.319084	0.167801	0.00284673
NM_001106687	Clspn	claspin (Clspn), mRNA	0.314772	0.0836878	0.00284673
NM_001271259	LOC100359977	sialomucin core protein 24-like (LOC100359977), mRNA	0.304966	0.0752242	0.0207717
NM_001044301	Muc15	mucin 15, cell surface associated (Muc15), mRNA	0.304377	0.135183	0.0394214
NM_001108859	Irf6	interferon regulatory factor 6 (Irf6), mRNA	0.303219	0.0735523	0.00284673
NM_001109440	Acot4	acyl-CoA thioesterase 4 (Acot4), mRNA	0.301757	0.123553	0.00284673
NM_001100640	Lamc2	laminin, gamma 2 (Lamc2), mRNA	0.29497	0.0708066	0.00284673
NM_031652	Kcnab3	potassium voltage-gated channel, shaker-related subfamily, beta member 3 (Kcnab3), mRNA	0.293134	0.0645947	0.00284673
NM_001106367	Sorcs3	sortilin-related VPS10 domain containing receptor 3 (Sorcs3), mRNA	0.291982	0.0565541	0.00284673
NM_053953	Il1r2	interleukin 1 receptor, type II (Il1r2), mRNA	0.291375	0.0968439	0.0248621
NM_053976	Krt18	keratin 18 (Krt18), mRNA	0.289158	0.211444	0.0234538
NM_139183	Crhbp	corticotropin releasing hormone binding protein (Crhbp), mRNA	0.28808	0.0777093	0.00284673
NM_053629	Fstl3	follistatin-like 3 (secreted glycoprotein) (Fstl3), mRNA	0.279657	0.105961	0.00751991
NM_031807	Tpbg	trophoblast glycoprotein (Tpbg), mRNA	0.259789	0.0774205	0.00284673
NM_001107439	Snai3	snail family zinc finger 3 (Snai3), mRNA	0.240981	0.053284	0.0111516
NM_019137	Egr4	early growth response 4 (Egr4), mRNA	0.23245	0.110546	0.00284673
NM_001106081	Tll1	tolloid-like 1 (Tll1), mRNA	0.226968	0.0444094	0.00284673
NM_001106028	Cdkn3	no definition	0.211043	0.0502118	0.00940249
NM_001134560	Rd3l	hypothetical LOC314467 (RGD1305627), mRNA	0.201775	0.0885328	0.00284673
NM_212545	Krt17	keratin 17 (Krt17), mRNA	0.193968	0.0725103	0.00284673
NM_012757	Mas1	MAS1 proto-oncogene, G protein-coupled receptor (Mas1), mRNA	0.190273	0.0798276	0.00284673
NM_001106773	Bpifc	BPI fold containing family C (Bpifc), mRNA	0.188861	0.0435922	0.00284673
NM_001108959	Tgm3	transglutaminase 3 (Tgm3), mRNA	0.183535	0.0464795	0.00284673
NM_022239	Nmu	neuromedin U (Nmu), mRNA	0.181378	0.067013	0.00284673
NM_001004202	Ccl6	chemokine (C-C motif) ligand 6 (Ccl6), mRNA	0.177584	0.148453	0.00284673
NM_001127683	Hsf2bp	heat shock transcription factor 2 binding protein (Hsf2bp), mRNA	0.170383	0.0576868	0.0207717
NM_012893	Actg2	actin, gamma 2, smooth muscle, enteric (Actg2), mRNA	0.167272	0.102306	0.0321875
NM_012795	Gp5	glycoprotein V (platelet) (Gp5), mRNA	0.161546	0.055662	0.00284673
NM_013064	Hcrtr1	hypocretin (orexin) receptor 1 (Hcrtr1), mRNA	0.153657	0.0645414	0.00284673
NM_001191848	Wnt2b	wingless-type MMTV integration site family, member 2B (Wnt2b), mRNA	0.141134	0.0810091	0.0147416
NM_181382	Gldn	gliomedin (Gldn), mRNA	0.128486	0.0384016	0.00284673
NM_001037541; NM_138852	Prok2; Prok2	prokineticin 2 (Prok2), transcript variant 1, mRNA; prokineticin 2 (Prok2), transcript variant 2, mRNA	0.0937368	0.0483794	0.00284673
NM_001034931	Pkhd1l1	no definition	0.0275331	0.0208844	0.00751991
Only those genes that decrease the expression of more than 1.5-fold from the baseline value and whose padj-value lower 0.05 were selected for analysis.
Only those genes that increase the expression of more than 1.5-fold from the baseline value and whose padj-value lower 0.05 were selected for analysis.
