# Supplementary material for: Genes That Associated with Action of ACTH-like Peptides with Neuroprotective Potential in Rat Brain Regions with Different Degrees of Ischemic Damage
Source: Int J Mol Sci. 2025 Jun 28;26(13):6256. doi: 10.3390/ijms26136256 (PMC12249733; doi:10.3390/ijms26136256)
Supplement: Supplementary file 1 [file ijms-26-06256-s001.zip › Supplementary Table S10.xlsx]

## Sheet: Лист1
Table S10. Analysis of pathways associated with DEGs in IR-s vs. SO-s, IS-s vs. IR-s, IA-s vs. IR-s, IR-f vs. SO-f, IS-f vs. IR-f and IA-f vs. IR-f pairwise comparisons at 24 h after tMCAO using DAVID
Category	Pathway name	IR-s vs. SO-s					IS-s vs. IR-s					IA-s vs. IR-s					IR-f vs. SO-f					IS-f vs. IR-f					IA-f vs. IR-f
		Number of DEGs		padj	Up/(Up+Down), %	Down/(Up+Down), %	Number of DEGs		padj	Up/(Up+Down), %	Down/(Up+Down), %	Number of DEGs		padj	Up/(Up+Down), %	Down/(Up+Down), %	Number of DEGs		padj	Up/(Up+Down), %	Down/(Up+Down), %	Number of DEGs		padj	Up/(Up+Down), %	Down/(Up+Down), %	Number of DEGs		padj	Up/(Up+Down), %	Down/(Up+Down), %
		Up	Down				Up	Down				Up	Down				Up	Down				Up	Down				Up	Down
KEGG_PATHWAY	rno04020:Calcium signaling pathway	32	70	1.26909e-09	31.3725	68.6275	9	6	0.00130092	60	40	0	0	0.00065885	24	76	29	54	8.74231e-07	34.9398	65.0602	26	20	6.69336e-06	56.5217	43.4783	28	28	1.06915e-06	50	50
KEGG_PATHWAY	rno04024:cAMP signaling pathway	31	60	4.11542e-08	34.0659	65.9341	8	4	0.0200893	66.6667	33.3333	0	0	0.004938	47.619	52.381	35	52	4.49808e-10	40.2299	59.7701	21	21	2.00215e-05	50	50	26	23	1.48136e-05	53.0612	46.9388
KEGG_PATHWAY	rno04380:Osteoclast differentiation	44	12	1.06705e-06	78.5714	21.4286						0	0	0.00146741	81.25	18.75	41	9	1.91641e-06	82	18	7	17	0.00268151	29.1667	70.8333	7	18	0.0103115	28	72
KEGG_PATHWAY	rno05144:Malaria	23	2	0.00239856	92	8						0	0	0.0244441	88.8889	11.1111	16	3	0.0368419	84.2105	15.7895	2	10	0.0330805	16.6667	83.3333	3	11	0.0201691	21.4286	78.5714
KEGG_PATHWAY	rno04080:Neuroactive ligand-receptor interaction						10	14	8.68172e-06	41.6667	58.3333	0	0	8.4294e-12	26.5306	73.4694	42	63	0.000990591	40	60	31	29	5.83478e-05	51.6667	48.3333	34	29	0.00441368	53.9683	46.0317
KEGG_PATHWAY	rno05200:Pathways in cancer	121	80	1.82374e-11	60.199	39.801	13	7	0.0229542	65	35						100	75	4.81394e-11	57.1429	42.8571	35	43	2.63106e-05	44.8718	55.1282	46	63	1.30127e-09	42.2018	57.7982
KEGG_PATHWAY	rno05418:Fluid shear stress and atherosclerosis	51	21	4.31423e-09	70.8333	29.1667	5	7	0.00130092	41.6667	58.3333						39	19	2.43168e-06	67.2414	32.7586	10	16	0.00780432	38.4615	61.5385	15	17	0.00262046	46.875	53.125
KEGG_PATHWAY	rno04360:Axon guidance	27	44	2.02742e-05	38.0282	61.9718	5	5	0.0432991	50	50						18	43	9.84786e-05	29.5082	70.4918	21	5	0.0389872	80.7692	19.2308	25	15	0.0002373	62.5	37.5
KEGG_PATHWAY	rno04668:TNF signaling pathway	37	11	4.597e-05	77.0833	22.9167	4	4	0.0378836	50	50						36	8	3.29521e-05	81.8182	18.1818	5	21	8.93182e-05	19.2308	80.7692	7	22	0.000229068	24.1379	75.8621
KEGG_PATHWAY	rno05205:Proteoglycans in cancer	63	30	8.00469e-10	67.7419	32.2581											55	27	2.61604e-09	67.0732	32.9268	14	30	1.10784e-06	31.8182	68.1818	18	44	6.39061e-12	29.0323	70.9677
KEGG_PATHWAY	rno04010:MAPK signaling pathway	74	46	9.88839e-10	61.6667	38.3333											63	35	6.02426e-07	64.2857	35.7143	15	36	2.14836e-05	29.4118	70.5882	16	46	5.20162e-06	25.8065	74.1935
KEGG_PATHWAY	rno04925:Aldosterone synthesis and secretion	15	35	7.53643e-08	30	70											11	26	0.000279417	29.7297	70.2703	8	10	0.0196906	44.4444	55.5556	10	10	0.0236106	50	50
KEGG_PATHWAY	rno04921:Oxytocin signaling pathway	29	41	9.13459e-08	41.4286	58.5714											25	32	1.58253e-05	43.8596	56.1404	10	17	0.00544923	37.037	62.963	14	17	0.00641582	45.1613	54.8387
KEGG_PATHWAY	rno05140:Leishmaniasis	35	4	6.98101e-07	89.7436	10.2564											30	2	4.56845e-05	93.75	6.25	3	12	0.0185422	20	80	3	13	0.0286995	18.75	81.25
KEGG_PATHWAY	rno04933:AGE-RAGE signaling pathway in diabetic complications	32	17	1.26162e-06	65.3061	34.6939											28	9	0.000747327	75.6757	24.3243	7	23	3.0283e-07	23.3333	76.6667	8	23	5.01566e-06	25.8065	74.1935
KEGG_PATHWAY	rno05145:Toxoplasmosis	41	10	4.16284e-06	80.3922	19.6078											36	7	6.82652e-05	83.7209	16.2791	4	15	0.0301333	21.0526	78.9474	4	17	0.0452867	19.0476	80.9524
KEGG_PATHWAY	rno04261:Adrenergic signaling in cardiomyocytes	16	45	1.85734e-05	26.2295	73.7705											14	31	0.00711058	31.1111	68.8889	16	11	0.0035071	59.2593	40.7407	17	11	0.0169488	60.7143	39.2857
KEGG_PATHWAY	rno04115:p53 signaling pathway	31	5	2.90656e-05	86.1111	13.8889											23	9	7.47724e-05	71.875	28.125	5	12	0.00412744	29.4118	70.5882	6	14	0.00206258	30	70
KEGG_PATHWAY	rno04912:GnRH signaling pathway	19	22	5.36809e-05	46.3415	53.6585											13	17	0.0104677	43.3333	56.6667	8	8	0.0379089	50	50	8	12	0.0133192	40	60
KEGG_PATHWAY	rno04540:Gap junction	12	27	0.00013257	30.7692	69.2308											7	23	0.00688863	23.3333	76.6667	13	3	0.0330805	81.25	18.75	14	6	0.0102531	70	30
KEGG_PATHWAY	rno05225:Hepatocellular carcinoma	34	33	0.000162175	50.7463	49.2537											28	29	0.000747327	49.1228	50.8772	19	14	0.000556058	57.5758	42.4242	25	21	1.23204e-06	54.3478	45.6522
KEGG_PATHWAY	rno04066:HIF-1 signaling pathway	31	16	0.000197654	65.9574	34.0426											25	13	0.00336316	65.7895	34.2105	6	13	0.0339524	31.5789	68.4211	9	16	0.00641582	36	64
KEGG_PATHWAY	rno04926:Relaxin signaling pathway	26	25	0.00024342	50.9804	49.0196											25	15	0.00759995	62.5	37.5	5	16	0.0301333	23.8095	76.1905	7	20	0.00659686	25.9259	74.0741
KEGG_PATHWAY	rno04934:Cushing syndrome	27	33	0.000244078	45	55											26	25	0.0010949	50.9804	49.0196	13	17	0.000749834	43.3333	56.6667	16	19	0.000730439	45.7143	54.2857
KEGG_PATHWAY	rno04072:Phospholipase D signaling pathway	26	30	0.000710858	46.4286	53.5714											20	27	0.00333192	42.5532	57.4468	15	8	0.0339524	65.2174	34.7826	14	14	0.0193648	50	50
KEGG_PATHWAY	rno05161:Hepatitis B	45	13	0.000726661	77.5862	22.4138											37	11	0.0048401	77.0833	22.9167	6	19	0.0196906	24	76	7	24	0.00710133	22.5806	77.4194
KEGG_PATHWAY	rno04064:NF-kappa B signaling pathway	32	8	0.000835879	80	20											26	5	0.0178732	83.871	16.129	4	14	0.0213173	22.2222	77.7778	4	18	0.00899153	18.1818	81.8182
KEGG_PATHWAY	rno05202:Transcriptional misregulation in cancer	49	19	0.000966816	72.0588	27.9412											44	16	0.00103457	73.3333	26.6667	8	24	0.00412744	25	75	7	25	0.0452867	21.875	78.125
KEGG_PATHWAY	rno05146:Amoebiasis	24	14	0.00213099	63.1579	36.8421											25	9	0.00227158	73.5294	26.4706	2	15	0.0338685	11.7647	88.2353	2	17	0.0430249	10.5263	89.4737
KEGG_PATHWAY	rno01100:Metabolic pathways	200	225	0.00239856	47.0588	52.9412											161	219	4.56845e-05	42.3684	57.6316	116	63	9.69849e-05	64.8045	35.1955	144	83	1.48136e-05	63.4361	36.5639
KEGG_PATHWAY	rno05230:Central carbon metabolism in cancer	12	17	0.0034762	41.3793	58.6207											15	13	0.00088072	53.5714	46.4286	6	8	0.0301333	42.8571	57.1429	8	9	0.0111479	47.0588	52.9412
KEGG_PATHWAY	rno04022:cGMP-PKG signaling pathway	21	37	0.00515572	36.2069	63.7931											17	30	0.0296985	36.1702	63.8298	13	14	0.0181414	48.1481	51.8519	16	15	0.0180988	51.6129	48.3871
KEGG_PATHWAY	rno05217:Basal cell carcinoma	11	15	0.00628618	42.3077	57.6923											11	15	0.00088072	42.3077	57.6923	9	6	0.00631221	60	40	10	9	0.000844833	52.6316	47.3684
KEGG_PATHWAY	rno04931:Insulin resistance	19	21	0.00765994	47.5	52.5											22	11	0.0274296	66.6667	33.3333	8	12	0.0181414	40	60	7	15	0.0236106	31.8182	68.1818
KEGG_PATHWAY	rno04964:Proximal tubule bicarbonate reclamation	2	10	0.0156402	16.6667	83.3333											1	10	0.0172251	9.09091	90.9091	8	1	0.00412744	88.8889	11.1111	8	1	0.00932289	88.8889	11.1111
KEGG_PATHWAY	rno05226:Gastric cancer	26	24	0.0163588	52	48											23	20	0.0239606	53.4884	46.5116	12	11	0.0360251	52.1739	47.8261	15	22	6.02978e-05	40.5405	59.4595
KEGG_PATHWAY	rno05224:Breast cancer	29	20	0.0175262	59.1837	40.8163											27	17	0.0114409	61.3636	38.6364	13	12	0.0129987	52	48	14	21	0.000229068	40	60
KEGG_PATHWAY	rno05210:Colorectal cancer	21	11	0.0219495	65.625	34.375											19	10	0.0165673	65.5172	34.4828	6	11	0.0200541	35.2941	64.7059	7	14	0.00675647	33.3333	66.6667
KEGG_PATHWAY	rno04350:TGF-beta signaling pathway	19	13	0.0455889	59.375	40.625											21	13	0.00166283	61.7647	38.2353	6	12	0.0181414	33.3333	66.6667	7	15	0.00632083	31.8182	68.1818
KEGG_PATHWAY	rno00270:Cysteine and methionine metabolism																8	12	0.00756252	40	60	8	4	0.0196906	66.6667	33.3333	10	6	0.00194698	62.5	37.5
KEGG_PATHWAY	rno04657:IL-17 signaling pathway																24	4	0.0381358	85.7143	14.2857	2	14	0.0416212	12.5	87.5	4	18	0.00496778	18.1818	81.8182
KEGG_PATHWAY	rno05215:Prostate cancer	25	13	0.00375726	65.7895	34.2105																6	11	0.0388052	35.2941	64.7059	8	17	0.00121366	32	68
KEGG_PATHWAY	rno04068:FoxO signaling pathway	26	20	0.0117165	56.5217	43.4783																10	15	0.00412744	40	60	8	22	0.00190878	26.6667	73.3333
KEGG_PATHWAY	rno04015:Rap1 signaling pathway	46	39	1.26162e-06	54.1176	45.8824	8	5	0.00575596	61.5385	38.4615						40	29	0.000102626	57.971	42.029						14	21	0.0356938	40	60
KEGG_PATHWAY	rno04062:Chemokine signaling pathway	42	31	6.90085e-06	57.5342	42.4658	5	6	0.0200893	45.4545	54.5455						40	21	0.000109096	65.5738	34.4262						9	25	0.00932289	26.4706	73.5294
KEGG_PATHWAY	rno04510:Focal adhesion	52	24	3.09184e-05	68.4211	31.5789	5	6	0.0283994	45.4545	54.5455						49	24	8.74231e-07	67.1233	32.8767						11	26	0.00710133	29.7297	70.2703
KEGG_PATHWAY	rno04151:PI3K-Akt signaling pathway	77	34	0.000639925	69.3694	30.6306	6	9	0.0280286	40	60						70	27	0.000677334	72.1649	27.8351						15	42	0.00602562	26.3158	73.6842
KEGG_PATHWAY	rno04512:ECM-receptor interaction	21	11	0.0163588	65.625	34.375	3	7	0.00109094	30	70						22	10	0.00183821	68.75	31.25						4	16	0.0102531	20	80
KEGG_PATHWAY	rno04725:Cholinergic synapse	17	43	1.07448e-09	28.3333	71.6667											16	28	4.87301e-05	36.3636	63.6364						11	11	0.0290573	50	50
KEGG_PATHWAY	rno04911:Insulin secretion	12	33	2.3893e-07	26.6667	73.3333											9	20	0.00893036	31.0345	68.9655						7	11	0.0290573	38.8889	61.1111
KEGG_PATHWAY	rno05207:Chemical carcinogenesis - receptor activation	50	40	1.06705e-06	55.5556	44.4444											48	32	1.07603e-06	60	40						21	24	0.000844833	46.6667	53.3333
KEGG_PATHWAY	rno05163:Human cytomegalovirus infection	66	29	1.82387e-06	69.4737	30.5263											58	23	1.68324e-05	71.6049	28.3951						9	32	0.0199652	21.9512	78.0488
KEGG_PATHWAY	rno04722:Neurotrophin signaling pathway	30	23	9.33635e-06	56.6038	43.3962											24	18	0.000747327	57.1429	42.8571						8	16	0.0172143	33.3333	66.6667
KEGG_PATHWAY	rno05414:Dilated cardiomyopathy	16	28	1.34523e-05	36.3636	63.6364											19	14	0.00314084	57.5758	42.4242						7	12	0.0356938	36.8421	63.1579
KEGG_PATHWAY	rno05223:Non-small cell lung cancer	18	16	0.000182035	52.9412	47.0588											18	13	0.000183911	58.0645	41.9355						7	12	0.00481253	36.8421	63.1579
KEGG_PATHWAY	rno04916:Melanogenesis	16	26	0.00024342	38.0952	61.9048											11	21	0.0119635	34.375	65.625						11	10	0.0169488	52.381	47.619
KEGG_PATHWAY	rno04270:Vascular smooth muscle contraction	20	33	0.000612243	37.7358	62.2642											13	28	0.0172251	31.7073	68.2927						14	12	0.0243009	53.8462	46.1538
KEGG_PATHWAY	rno05410:Hypertrophic cardiomyopathy	18	20	0.000757277	47.3684	52.6316											19	9	0.0342318	67.8571	32.1429						7	12	0.0279941	36.8421	63.1579
KEGG_PATHWAY	rno05222:Small cell lung cancer	28	10	0.000929927	73.6842	26.3158											29	9	4.96842e-05	76.3158	23.6842						3	18	0.00932289	14.2857	85.7143
KEGG_PATHWAY	rno05165:Human papillomavirus infection	75	37	0.000943207	66.9643	33.0357											63	31	0.0038819	67.0213	32.9787						24	35	0.00433441	40.678	59.322
KEGG_PATHWAY	rno05214:Glioma	17	15	0.0011586	53.125	46.875											14	14	0.00254607	50	50						7	11	0.0102531	38.8889	61.1111
KEGG_PATHWAY	rno05221:Acute myeloid leukemia	22	8	0.00122366	73.3333	26.6667											21	7	0.000735035	75	25						5	12	0.0102531	29.4118	70.5882
KEGG_PATHWAY	rno04550:Signaling pathways regulating pluripotency of stem cells	24	28	0.00166933	46.1538	53.8462											27	24	8.98751e-05	52.9412	47.0588						14	19	0.000502936	42.4242	57.5758
KEGG_PATHWAY	rno04014:Ras signaling pathway	41	37	0.00169659	52.5641	47.4359											33	35	0.00225174	48.5294	51.4706						19	24	0.00433441	44.186	55.814
KEGG_PATHWAY	rno05220:Chronic myeloid leukemia	25	7	0.002963	78.125	21.875											23	8	0.000663031	74.1935	25.8065						5	16	0.00190878	23.8095	76.1905
KEGG_PATHWAY	rno01524:Platinum drug resistance	19	14	0.0042063	57.5758	42.4242											13	15	0.0119635	46.4286	53.5714						12	7	0.0128101	63.1579	36.8421
KEGG_PATHWAY	rno00230:Purine metabolism	23	24	0.00449645	48.9362	51.0638											19	26	0.000735035	42.2222	57.7778						16	9	0.0235502	64	36
KEGG_PATHWAY	rno01521:EGFR tyrosine kinase inhibitor resistance	15	16	0.00881905	48.3871	51.6129											16	14	0.0019712	53.3333	46.6667						8	15	0.000415336	34.7826	65.2174
KEGG_PATHWAY	rno04370:VEGF signaling pathway	14	10	0.0110957	58.3333	41.6667											14	7	0.0172251	66.6667	33.3333						4	10	0.0286995	28.5714	71.4286
KEGG_PATHWAY	rno05212:Pancreatic cancer	22	7	0.0119173	75.8621	24.1379											21	7	0.00314084	75	25						6	12	0.0107861	33.3333	66.6667
KEGG_PATHWAY	rno05213:Endometrial cancer	13	10	0.0262428	56.5217	43.4783											11	9	0.0368419	55	45						5	9	0.0316114	35.7143	64.2857
KEGG_PATHWAY	rno04910:Insulin signaling pathway	21	24	0.0337796	46.6667	53.3333											23	17	0.0258647	57.5	42.5						9	16	0.0409997	36	64
KEGG_PATHWAY	rno04514:Cell adhesion molecules	30	26	0.0337796	53.5714	46.4286											28	26	0.00383016	51.8519	48.1481						18	12	0.0496576	60	40
KEGG_PATHWAY	rno01232:Nucleotide metabolism	19	10	0.037665	65.5172	34.4828											15	14	0.00568145	51.7241	48.2759						15	4	0.0113031	78.9474	21.0526
KEGG_PATHWAY	rno05211:Renal cell carcinoma																16	9	0.00971461	64	36						4	14	0.00670629	22.2222	77.7778
KEGG_PATHWAY	rno00240:Pyrimidine metabolism																11	9	0.0171978	55	45						11	5	0.00433441	68.75	31.25
KEGG_PATHWAY	rno00760:Nicotinate and nicotinamide metabolism																5	9	0.0470212	35.7143	64.2857						8	3	0.0201691	72.7273	27.2727
KEGG_PATHWAY	rno01522:Endocrine resistance	19	15	0.0163964	55.8824	44.1176																					8	13	0.0103115	38.0952	61.9048
KEGG_PATHWAY	rno05219:Bladder cancer	13	4	0.039669	76.4706	23.5294																					4	8	0.0157951	33.3333	66.6667
KEGG_PATHWAY	rno04012:ErbB signaling pathway																										6	12	0.0290573	33.3333	66.6667
KEGG_PATHWAY	rno00330:Arginine and proline metabolism																										9	4	0.0269773	69.2308	30.7692
KEGG_PATHWAY	rno04146:Peroxisome																										17	3	0.0102531	85	15
KEGG_PATHWAY	rno05218:Melanoma																										7	12	0.00481253	36.8421	63.1579
KEGG_PATHWAY	rno00071:Fatty acid degradation																										10	2	0.0452867	83.3333	16.6667
KEGG_PATHWAY	rno04713:Circadian entrainment	12	41	5.18082e-09	22.6415	77.3585	8	2	0.00130092	80	20						9	34	2.13116e-06	20.9302	79.0698	11	6	0.0365351	64.7059	35.2941
KEGG_PATHWAY	rno04724:Glutamatergic synapse	12	52	2.20429e-11	18.75	81.25											11	41	3.66678e-08	21.1538	78.8462	12	7	0.0339524	63.1579	36.8421
KEGG_PATHWAY	rno04971:Gastric acid secretion	12	26	8.26318e-06	31.5789	68.4211											8	23	0.000301977	25.8065	74.1935	10	6	0.013418	62.5	37.5
KEGG_PATHWAY	rno04928:Parathyroid hormone synthesis, secretion and action	21	26	2.29724e-05	44.6809	55.3191											14	17	0.0394572	45.1613	54.8387	5	14	0.0196906	26.3158	73.6842
KEGG_PATHWAY	rno05166:Human T-cell leukemia virus 1 infection	69	18	0.000184094	79.3103	20.6897											54	13	0.0133299	80.597	19.403	6	27	0.0390978	18.1818	81.8182
KEGG_PATHWAY	rno05030:Cocaine addiction	11	14	0.000185729	44	56											12	19	2.61604e-09	38.7097	61.2903	5	6	0.0323651	45.4545	54.5455
KEGG_PATHWAY	rno04218:Cellular senescence	50	16	0.000757277	75.7576	24.2424											38	11	0.0455194	77.551	22.449	7	19	0.046881	26.9231	73.0769
KEGG_PATHWAY	rno04659:Th17 cell differentiation	35	7	0.000757277	83.3333	16.6667											28	7	0.00453621	80	20	3	16	0.0196906	15.7895	84.2105
KEGG_PATHWAY	rno04371:Apelin signaling pathway	26	23	0.00393183	53.0612	46.9388											21	18	0.0321775	53.8462	46.1538	9	13	0.0301333	40.9091	59.0909
KEGG_PATHWAY	rno04976:Bile secretion	16	20	0.0049977	44.4444	55.5556											14	17	0.0104677	45.1613	54.8387	11	6	0.0301333	64.7059	35.2941
KEGG_PATHWAY	rno04310:Wnt signaling pathway	27	29	0.00911581	48.2143	51.7857																16	9	0.0339524	64	36
KEGG_PATHWAY	rno00480:Glutathione metabolism																					11	4	0.0185422	73.3333	26.6667
KEGG_PATHWAY	rno04913:Ovarian steroidogenesis																					3	9	0.0390978	25	75
KEGG_PATHWAY	rno04060:Cytokine-cytokine receptor interaction																					3	32	0.0390978	8.57143	91.4286
KEGG_PATHWAY	rno05417:Lipid and atherosclerosis	67	27	7.55848e-10	71.2766	28.7234						0	0	0.00065885	82.6087	17.3913	56	18	2.06689e-06	75.6757	24.3243
KEGG_PATHWAY	rno04727:GABAergic synapse	9	36	1.98378e-06	20	80						0	0	0.00146741	35.7143	64.2857	7	23	0.0119635	23.3333	76.6667
KEGG_PATHWAY	rno05032:Morphine addiction	6	38	7.42461e-06	13.6364	86.3636						0	0	0.00146741	42.8571	57.1429	7	26	0.00225174	21.2121	78.7879
KEGG_PATHWAY	rno05033:Nicotine addiction	0	23	9.84928e-05	0	100						0	0	0.0186791	25	75	0	20	0.000522476	0	100
KEGG_PATHWAY	rno05135:Yersinia infection	39	9	0.00478381	81.25	18.75						0	0	0.0354079	71.4286	28.5714	32	8	0.0172251	80	20
KEGG_PATHWAY	rno04210:Apoptosis	47	19	9.00884e-09	71.2121	28.7879											39	10	0.000109096	79.5918	20.4082
KEGG_PATHWAY	rno04611:Platelet activation	35	23	8.50416e-07	60.3448	39.6552											27	15	0.0019712	64.2857	35.7143
KEGG_PATHWAY	rno05031:Amphetamine addiction	12	25	1.66102e-06	32.4324	67.5676											10	26	1.68016e-07	27.7778	72.2222
KEGG_PATHWAY	rno05134:Legionellosis	30	3	2.09844e-06	90.9091	9.09091											22	0	0.00875558	100	0
KEGG_PATHWAY	rno04720:Long-term potentiation	10	26	3.23199e-06	27.7778	72.2222											6	23	0.000226154	20.6897	79.3103
KEGG_PATHWAY	rno05133:Pertussis	34	3	1.10305e-05	91.8919	8.10811											26	4	0.000460757	86.6667	13.3333
KEGG_PATHWAY	rno04728:Dopaminergic synapse	17	39	1.85734e-05	30.3571	69.6429											13	31	0.0014903	29.5455	70.4545
KEGG_PATHWAY	rno04750:Inflammatory mediator regulation of TRP channels	18	32	2.81067e-05	36	64											17	18	0.0189278	48.5714	51.4286
KEGG_PATHWAY	rno04915:Estrogen signaling pathway	30	26	3.5154e-05	53.5714	46.4286											22	16	0.0394572	57.8947	42.1053
KEGG_PATHWAY	rno04666:Fc gamma R-mediated phagocytosis	28	15	4.02946e-05	65.1163	34.8837											22	13	0.000975141	62.8571	37.1429
KEGG_PATHWAY	rno05152:Tuberculosis	55	13	5.9637e-05	80.8824	19.1176											42	10	0.00700734	80.7692	19.2308
KEGG_PATHWAY	rno05169:Epstein-Barr virus infection	70	12	7.92171e-05	85.3659	14.6341											53	7	0.0248497	88.3333	11.6667
KEGG_PATHWAY	rno04726:Serotonergic synapse	17	34	8.52105e-05	33.3333	66.6667											15	24	0.00699162	38.4615	61.5385
KEGG_PATHWAY	rno04970:Salivary secretion	11	26	0.000134437	29.7297	70.2703											5	22	0.0165673	18.5185	81.4815
KEGG_PATHWAY	rno05132:Salmonella infection	72	17	0.00013801	80.8989	19.1011											58	14	0.00310147	80.5556	19.4444
KEGG_PATHWAY	rno05167:Kaposi sarcoma-associated herpesvirus infection	59	18	0.00024342	76.6234	23.3766											51	11	0.00487308	82.2581	17.7419
KEGG_PATHWAY	rno04211:Longevity regulating pathway	19	20	0.00026788	48.7179	51.2821											20	9	0.0180986	68.9655	31.0345
KEGG_PATHWAY	rno05142:Chagas disease	30	12	0.000757277	71.4286	28.5714											24	8	0.0231008	75	25
KEGG_PATHWAY	rno04670:Leukocyte transendothelial migration	35	11	0.000757277	76.087	23.913											32	11	0.000226154	74.4186	25.5814
KEGG_PATHWAY	rno04723:Retrograde endocannabinoid signaling	9	47	0.000785702	16.0714	83.9286											8	34	0.0350005	19.0476	80.9524
KEGG_PATHWAY	rno04650:Natural killer cell mediated cytotoxicity	29	11	0.00100593	72.5	27.5											22	8	0.0330693	73.3333	26.6667
KEGG_PATHWAY	rno04935:Growth hormone synthesis, secretion and action	21	24	0.00111865	46.6667	53.3333											20	14	0.0333276	58.8235	41.1765
KEGG_PATHWAY	rno04662:B cell receptor signaling pathway	26	7	0.00112153	78.7879	21.2121											23	6	0.00225174	79.3103	20.6897
KEGG_PATHWAY	rno04927:Cortisol synthesis and secretion	11	19	0.00122366	36.6667	63.3333											11	12	0.0245103	47.8261	52.1739
KEGG_PATHWAY	rno04625:C-type lectin receptor signaling pathway	32	11	0.0022532	74.4186	25.5814											28	8	0.00893036	77.7778	22.2222
KEGG_PATHWAY	rno05162:Measles	46	6	0.00232257	88.4615	11.5385											37	4	0.0274296	90.2439	9.7561
KEGG_PATHWAY	rno05203:Viral carcinogenesis	62	10	0.00478381	86.1111	13.8889											50	9	0.0239606	84.7458	15.2542
KEGG_PATHWAY	rno03008:Ribosome biogenesis in eukaryotes	32	2	0.00478381	94.1176	5.88235											28	2	0.00688863	93.3333	6.66667
KEGG_PATHWAY	rno04920:Adipocytokine signaling pathway	17	12	0.00658585	58.6207	41.3793											17	9	0.00711058	65.3846	34.6154
KEGG_PATHWAY	rno04922:Glucagon signaling pathway	16	22	0.00894771	42.1053	57.8947											12	19	0.0358109	38.7097	61.2903
KEGG_PATHWAY	rno05231:Choline metabolism in cancer	17	19	0.0103628	47.2222	52.7778											14	17	0.0178732	45.1613	54.8387
KEGG_PATHWAY	rno04730:Long-term depression	9	16	0.01046	36	64											8	13	0.0274296	38.0952	61.9048
KEGG_PATHWAY	rno04390:Hippo signaling pathway	30	22	0.0160264	57.6923	42.3077											27	18	0.0204482	60	40
KEGG_PATHWAY	rno04936:Alcoholic liver disease	28	17	0.0208255	62.2222	37.7778											26	13	0.0264161	66.6667	33.3333
KEGG_PATHWAY	rno04924:Renin secretion	9	18	0.0233054	33.3333	66.6667											8	15	0.0416245	34.7826	65.2174
KEGG_PATHWAY	rno04215:Apoptosis - multiple species	11	4	0.0355957	73.3333	26.6667											10	4	0.0258647	71.4286	28.5714
KEGG_PATHWAY	rno00040:Pentose and glucuronate interconversions																12	4	0.0061037	75	25
KEGG_PATHWAY	rno01240:Biosynthesis of cofactors																29	17	0.00880373	63.0435	36.9565
KEGG_PATHWAY	rno00280:Valine, leucine and isoleucine degradation																0	20	0.0239606	0	100
KEGG_PATHWAY	rno04216:Ferroptosis																13	3	0.0289858	81.25	18.75
KEGG_PATHWAY	rno00564:Glycerophospholipid metabolism																14	15	0.0470212	48.2759	51.7241
KEGG_PATHWAY	rno00562:Inositol phosphate metabolism																11	12	0.047471	47.8261	52.1739
KEGG_PATHWAY	rno04070:Phosphatidylinositol signaling system																11	17	0.0476572	39.2857	60.7143
KEGG_PATHWAY	rno05034:Alcoholism																18	29	0.0479633	38.2979	61.7021
KEGG_PATHWAY	rno04141:Protein processing in endoplasmic reticulum	57	9	3.90637e-05	86.3636	13.6364
KEGG_PATHWAY	rno05164:Influenza A	57	9	4.597e-05	86.3636	13.6364
KEGG_PATHWAY	rno05017:Spinocerebellar ataxia	27	28	0.000532662	49.0909	50.9091
KEGG_PATHWAY	rno04929:GnRH secretion	7	22	0.000993251	24.1379	75.8621
KEGG_PATHWAY	rno04071:Sphingolipid signaling pathway	26	21	0.00139261	55.3191	44.6809
KEGG_PATHWAY	rno05100:Bacterial invasion of epithelial cells	22	10	0.00238849	68.75	31.25
KEGG_PATHWAY	rno04919:Thyroid hormone signaling pathway	19	27	0.00251935	41.3043	58.6957
KEGG_PATHWAY	rno05022:Pathways of neurodegeneration - multiple diseases	63	78	0.00345909	44.6809	55.3191
KEGG_PATHWAY	rno05170:Human immunodeficiency virus 1 infection	53	23	0.00405323	69.7368	30.2632
KEGG_PATHWAY	rno04918:Thyroid hormone synthesis	13	17	0.0040821	43.3333	56.6667
KEGG_PATHWAY	rno00670:One carbon pool by folate	9	2	0.00912823	81.8182	18.1818
KEGG_PATHWAY	rno04110:Cell cycle	40	4	0.0118502	90.9091	9.09091
KEGG_PATHWAY	rno04612:Antigen processing and presentation	29	3	0.0163588	90.625	9.375
KEGG_PATHWAY	rno04972:Pancreatic secretion	13	24	0.0175424	35.1351	64.8649
KEGG_PATHWAY	rno05010:Alzheimer disease	58	55	0.0184414	51.3274	48.6726
KEGG_PATHWAY	rno05216:Thyroid cancer	12	5	0.0198692	70.5882	29.4118
KEGG_PATHWAY	rno03030:DNA replication	15	1	0.0206137	93.75	6.25
KEGG_PATHWAY	rno00532:Glycosaminoglycan biosynthesis - chondroitin sulfate / dermatan sulfate	5	6	0.0208255	45.4545	54.5455
KEGG_PATHWAY	rno05235:PD-L1 expression and PD-1 checkpoint pathway in cancer	22	10	0.0219495	68.75	31.25
KEGG_PATHWAY	rno04145:Phagosome	51	7	0.0262428	87.931	12.069
KEGG_PATHWAY	rno04810:Regulation of actin cytoskeleton	41	27	0.0271117	60.2941	39.7059
KEGG_PATHWAY	rno04530:Tight junction	34	19	0.02793	64.1509	35.8491
KEGG_PATHWAY	rno05143:African trypanosomiasis	12	5	0.0321791	70.5882	29.4118
KEGG_PATHWAY	rno04213:Longevity regulating pathway - multiple species	12	12	0.0350352	50	50
KEGG_PATHWAY	rno05321:Inflammatory bowel disease	21	2	0.037665	91.3043	8.69565
KEGG_PATHWAY	rno04664:Fc epsilon RI signaling pathway	15	9	0.0492805	62.5	37.5
The percentage of upregulated DEGs is >75%
The percentage of downregulated DEGs is >75%
Only significant functional categories (padj<0,05) are presented
