# Supplementary material for: Genes That Associated with Action of ACTH-like Peptides with Neuroprotective Potential in Rat Brain Regions with Different Degrees of Ischemic Damage
Source: Int J Mol Sci. 2025 Jun 28;26(13):6256. doi: 10.3390/ijms26136256 (PMC12249733; doi:10.3390/ijms26136256)
Supplement: Supplementary file 1 [file ijms-26-06256-s001.zip › Supplementary Table S11.xlsx]

## Sheet: Sheet1
Table S11. Genes that are DEGs in IA-s vs. IR-s but not IR-s vs. SO-s pairwise comparison
RefSeq ID	Gene symbol	Description	IA-s vs. IR-s			IR-s vs. SO-s
			Ratio	±SE	Padj	Ratio	±SE	Padj
NM_001109084	Fam71a	family with sequence similarity 71, member A (Fam71a), mRNA	4.31186	2.27731	0.00120254	1	0.333408	1
NM_053372	Slpi	secretory leukocyte peptidase inhibitor (Slpi), mRNA	3.85895	1.88287	0.00120254	1	0.212091	0.000177818
NM_133523	Mmp3	no definition	3.82641	2.14498	0.00541714	21.6694	22.6073	1
NM_012996	Oxt	oxytocin/neurophysin 1 prepropeptide (Oxt), mRNA	3.11059	4.13803	0.00120254	1.60694	1.98495	0.161763
NM_053822	S100a8	S100 calcium binding protein A8 (S100a8), mRNA	2.88318	1.32737	0.00221323	27.5216	28.9589	0.223696
NM_001005890	Clec4a1	C-type lectin domain family 4, member A1 (Clec4a1), mRNA	2.76157	0.505997	0.00120254	1.61465	0.282642	0.0851844
NM_133385	Ucn2	urocortin 2 (Ucn2), mRNA	2.72414	0.915789	0.00120254	42.6505	12.2773	0.0774083
NM_013114	Selp	selectin P (Selp), mRNA	2.69813	0.703884	0.00120254	14.9095	5.0986	1
NM_031517	Met	MET proto-oncogene, receptor tyrosine kinase (Met), mRNA	2.64251	0.411459	0.00221323	5.20429	2.01587	1
NM_001009486	Klra1	killer cell lectin-like receptor, subfamily A, member 1 (Klra1), mRNA	2.4425	0.61008	0.00120254	1.08479	0.386898	0.78439
NM_019177	Sell	selectin L (Sell), mRNA	2.31681	0.97083	0.0264695	14.8312	8.30192	1
NM_031538	Cd8a	CD8a molecule (Cd8a), mRNA	2.29371	1.00338	0.0178369	8.46336	6.08079	1
NM_001013037	Allc	allantoicase (Allc), mRNA	2.27066	0.344116	0.00749517	1.32723	0.166869	0.347749
NM_001044265	Steap4	STEAP family member 4 (Steap4), mRNA	2.26432	0.450201	0.00932459	2.18386	0.76386	1
NM_199109	Flvcr2	no definition	2.0076	0.306238	0.0379551	0.543303	0.0792606	1
NM_001039101	Zdhhc15	zinc finger, DHHC-type containing 15 (Zdhhc15), mRNA	1.99026	0.338418	0.0398522	0.605216	0.0714857	1
NM_001106405	Cd180	CD180 molecule (Cd180), mRNA	1.94075	0.162783	0.00120254	1.42328	0.314993	0.0449927
NM_053399	Nrtn	neurturin (Nrtn), mRNA	1.9401	0.404304	0.0459188	0.829471	0.188161	0.616357
NM_001107762	Nusap1	nucleolar and spindle associated protein 1 (Nusap1), mRNA	1.90938	0.251066	0.0442568	2.28436	0.333441	1
NM_022617	Mpeg1	macrophage expressed 1 (Mpeg1), mRNA	1.90545	0.461626	0.00120254	1.07157	0.344127	0.604064
NM_001107188	Rasal2	RAS protein activator like 2 (Rasal2), mRNA	1.8999	0.212488	0.00120254	1.44417	0.260594	0.0618715
NM_001169112	Kif11	kinesin family member 11 (Kif11), mRNA	1.89041	0.543719	0.0152234	2.93126	0.459452	1
NM_001107863	Ppm1k	protein phosphatase, Mg2+/Mn2+ dependent, 1K (Ppm1k), mRNA	1.88801	0.452446	0.00120254	0.776803	0.151185	0.0433286
NM_001108720	Btbd7	BTB (POZ) domain containing 7 (Btbd7), mRNA	1.8734	0.18033	0.00221323	0.851686	0.14443	0.396163
NM_001107685	RGD1560010	RGD1560010 (RGD1560010), mRNA	1.86675	0.321285	0.0493983	1.39887	0.13339	0.261273
NM_057127	Slc26a2	solute carrier family 26 (anion exchanger), member 2 (Slc26a2), mRNA	1.86431	0.357381	0.0394784	1.92501	0.452931	1
NM_001134879	Atad2	ATPase family, AAA domain containing 2 (Atad2), mRNA	1.84925	0.226877	0.00120254	1.25907	0.208881	0.188788
NM_001134980	Cyp2j10	cytochrome P450, family 2, subfamily j, polypeptide 10 (Cyp2j10), mRNA	1.81999	0.198932	0.00120254	1.26192	0.0750539	0.258989
NM_001191730	Shroom4	shroom family member 4 (Shroom4), mRNA	1.7984	0.291526	0.00392953	1.32562	0.32253	1
NM_001134595	Slc26a10	solute carrier family 26, member 10 (Slc26a10), mRNA	1.79409	0.404496	0.00221323	1.15851	0.284714	0.567675
NM_001106123	Mrc1	mannose receptor, C type 1 (Mrc1), mRNA	1.78714	0.471294	0.00120254	1.34975	0.0821137	0.134125
NM_001005565	Arhgef6	Rac/Cdc42 guanine nucleotide exchange factor (GEF) 6 (Arhgef6), mRNA	1.7859	0.159786	0.00221323	1.21227	0.201648	0.35469
NM_001107140	Kntc1	kinetochore associated 1 (Kntc1), mRNA	1.78515	0.167892	0.0104504	1.29647	0.0824507	1
NM_024390	Hpgd	hydroxyprostaglandin dehydrogenase 15 (NAD) (Hpgd), mRNA	1.77552	0.512786	0.0158	1.41106	0.366435	0.158162
NM_001173386	Clec7a	C-type lectin domain family 7, member A (Clec7a), mRNA	1.77329	0.234041	0.00312527	114.484	57.6041	0.331912
NM_001113403; NM_133574	Lnpep	leucyl/cystinyl aminopeptidase (Lnpep), transcript variant 1, mRNA; no definition	1.75876	0.341929	0.0435203	1.71355	0.359005	1
NM_001170473	Tyw5	tRNA-yW synthesizing protein 5 (Tyw5), transcript variant 1, mRNA	1.73593	0.163875	0.00541714	0.756695	0.0900594	0.141899
NM_178095	Abca1	ATP-binding cassette, subfamily A (ABC1), member 1 (Abca1), mRNA	1.73268	0.270812	0.00120254	0.818136	0.195604	0.141107
NM_001191714	Vav3	vav 3 guanine nucleotide exchange factor (Vav3), mRNA	1.7063	0.35407	0.00120254	0.845258	0.170262	0.232605
NM_001166275	Mdc1	mediator of DNA damage checkpoint 1 (Mdc1), mRNA	1.6789	0.332517	0.00120254	1.3809	0.100074	0.0159472
NM_001271167	Fnip2	folliculin interacting protein 2 (Fnip2), mRNA	1.67301	0.129655	0.00312527	0.837525	0.0589364	0.26748
NM_031012	Anpep	alanyl (membrane) aminopeptidase (Anpep), mRNA	1.66892	0.556604	0.0110375	1.27057	0.34021	0.251252
NM_001011908	Spta1	spectrin, alpha, erythrocytic 1 (Spta1), mRNA	1.66845	0.419444	0.0146203	2.32572	0.931386	1
NM_057193	Il10ra	interleukin 10 receptor, alpha (Il10ra), mRNA	1.66193	0.161356	0.0367139	0.697221	0.0413228	0.0975443
NM_001007557	Emr1	EGF-like module containing, mucin-like, hormone receptor-like 1 (Emr1), mRNA	1.65877	0.136863	0.00675134	0.94962	0.123239	0.788339
NM_017154	Xdh	xanthine dehydrogenase (Xdh), mRNA	1.65323	0.224333	0.00120254	1.26028	0.160879	0.131181
NM_001107624	Arid5b	no definition	1.6526	0.248715	0.00120254	1.3851	0.142484	0.00897218
NM_001012223	Bin2	bridging integrator 2 (Bin2), mRNA	1.65129	0.11464	0.00120254	0.726212	0.0818029	0.0216425
NM_024385	Hhex	hematopoietically expressed homeobox (Hhex), mRNA	1.65104	0.252366	0.0315687	1.02619	0.164258	0.928132
NM_001044257	Epsti1	epithelial stromal interaction 1 (breast) (Epsti1), mRNA	1.63433	0.276935	0.0491675	1.11094	0.21331	0.686472
NM_031691	Itgad	integrin, alpha D (Itgad), mRNA	1.62591	0.287375	0.0060236	186.025	187.837	0.241552
NM_001107039	Sgca	sarcoglycan, alpha (dystrophin-associated glycoprotein) (Sgca), mRNA	1.62104	0.258641	0.0122867	1.35127	0.131866	0.127943
NM_181475	Cd2ap	CD2-associated protein (Cd2ap), mRNA	1.61626	0.176398	0.00221323	1.43881	0.198825	0.0210753
NM_001139493	Qser1	glutamine and serine rich 1 (Qser1), mRNA	1.61316	0.244867	0.0331018	1.41476	0.297483	0.0994695
NM_001106838	Fam214a	no definition	1.60756	0.429917	0.00120254	1.43379	0.10536	0.00120623
NM_001107617	Fgd2	FYVE, RhoGEF and PH domain containing 2 (Fgd2), mRNA	1.60207	0.23996	0.00473211	1.26855	0.360875	0.196226
NM_001107237	Ikzf1	IKAROS family zinc finger 1 (Ikzf1), mRNA	1.59773	0.19778	0.023051	1.25078	0.154459	0.285436
NM_053734	Ncf1	neutrophil cytosolic factor 1 (Ncf1), mRNA	1.59608	0.166311	0.00120254	1.23904	0.165063	0.138943
NM_001171981	Sh3bp1	SH3-domain binding protein 1 (Sh3bp1), mRNA	1.58287	0.29063	0.00120254	0.768069	0.038662	0.0520335
NM_133534	Cx3cr1	chemokine (C-X3-C motif) receptor 1 (Cx3cr1), mRNA	1.56629	0.16727	0.00120254	1.12303	0.15978	0.358098
NM_022712	Tfrc	transferrin receptor (Tfrc), mRNA	1.55638	0.149058	0.00120254	1.23771	0.125253	0.0583482
NM_001135249; NM_001135250	Rarg	retinoic acid receptor, gamma (Rarg), transcript variant 1, mRNA; retinoic acid receptor, gamma (Rarg), transcript variant 2, mRNA	1.55339	0.153634	0.0060236	0.911088	0.107248	0.591656
NM_130413	Skap2	src kinase associated phosphoprotein 2 (Skap2), mRNA	1.55013	0.0524898	0.00221323	1.30492	0.185397	0.0695913
NM_001005539	Smpdl3a	sphingomyelin phosphodiesterase, acid-like 3A (Smpdl3a), mRNA	1.54856	0.133084	0.0178369	0.874782	0.0686685	0.436458
NM_130409	Cfh	complement factor H (Cfh), mRNA	1.54409	0.185169	0.00120254	1.07855	0.187243	0.543618
NM_001271204	Pou2f2	no definition	1.5412	0.108693	0.0493983	0.791226	0.0680156	0.2458
NM_001024345	Tpm2	tropomyosin 2, beta (Tpm2), mRNA	1.54113	0.179179	0.0104504	1.11505	0.119947	0.567675
NM_001191700	Otud4	OTU deubiquitinase 4 (Otud4), mRNA	1.52576	0.138691	0.00473211	0.898259	0.0658478	0.478406
NM_001277157	Crebrf	CREB3 regulatory factor (Crebrf), mRNA	1.52296	0.114891	0.00312527	0.694881	0.0533489	0.00395168
NM_001191772	Trip11	thyroid hormone receptor interactor 11 (Trip11), mRNA	1.52092	0.144995	0.0129273	1.05425	0.0701162	0.761313
NM_012499	Apc	adenomatous polyposis coli (Apc), mRNA	1.51189	0.111396	0.00120254	0.75348	0.0734741	0.00917227
NM_001109310	Efhd1	EF-hand domain family, member D1 (Efhd1), mRNA	1.50576	0.25731	0.00392953	0.736088	0.0688168	0.0103255
NM_001004247	Ubl7	ubiquitin-like 7 (Ubl7), mRNA	1.50373	0.260054	0.00120254	1.39309	0.232507	0.00347936
NM_001106398	Mcu	mitochondrial calcium uniporter (Mcu), mRNA	0.665388	0.0863497	0.00392953	1.43307	0.290159	0.0083397
NM_001107204	Lrrc8b	leucine rich repeat containing 8 family, member B (Lrrc8b), mRNA	0.664676	0.126285	0.00392953	1.47704	0.276445	0.00275652
NM_031080	Pde7a	phosphodiesterase 7A (Pde7a), mRNA	0.663372	0.0539814	0.0459188	1.49063	0.225328	0.0133478
NM_001013880	Isyna1	inositol-3-phosphate synthase 1 (Isyna1), mRNA	0.663168	0.0753279	0.00120254	0.89856	0.0949903	0.366913
NM_001106198	Pgbd5	piggyBac transposable element derived 5 (Pgbd5), mRNA	0.662462	0.153303	0.00221323	0.693597	0.153011	0.000490679
NM_013126	Dgkg	diacylglycerol kinase, gamma (Dgkg), mRNA	0.655947	0.371199	0.0163097	0.997191	0.567237	0.986801
NM_001024786	Wdr78	WD repeat domain 78 (Wdr78), mRNA	0.654083	0.108808	0.038758	1.43932	0.322755	0.0262326
NM_001107417	Neto2	neuropilin (NRP) and tolloid (TLL)-like 2 (Neto2), mRNA	0.654063	0.104226	0.00221323	0.961306	0.20594	0.777339
NM_199500	Map1lc3a	microtubule-associated protein 1 light chain 3 alpha (Map1lc3a), mRNA	0.654006	0.0860278	0.00120254	1.05748	0.124141	0.653649
NM_001080782	Tctn2	tectonic family member 2 (Tctn2), mRNA	0.652844	0.0758619	0.0234684	1.07949	0.162092	0.67282
NM_001100488	Rimbp2	RIMS binding protein 2 (Rimbp2), mRNA	0.652176	0.0697815	0.00120254	0.853299	0.0741174	0.165218
NM_017356	Hpcal1	hippocalcin-like 1 (Hpcal1), mRNA	0.650376	0.12252	0.00120254	0.796558	0.18778	0.0614424
NM_001134576	RGD1306739	similar to RIKEN cDNA 1700040L02 (RGD1306739), mRNA	0.649914	0.114719	0.0183273	1.19081	0.253341	0.272574
NM_001191000	Lemd3	LEM domain containing 3 (Lemd3), mRNA	0.649069	0.0514985	0.00120254	1.15527	0.0932977	0.256035
NM_001079893; NM_001270835; NM_001270836	Dusp14	dual specificity phosphatase 14 (Dusp14), transcript variant 1, mRNA; dual specificity phosphatase 14 (Dusp14), transcript variant 2, mRNA; dual specificity phosphatase 14 (Dusp14), transcript variant 3, mRNA	0.64845	0.146468	0.00312527	1.21929	0.344514	0.130569
NM_054008	Rgcc	regulator of cell cycle (Rgcc), mRNA	0.647841	0.0582892	0.00120254	1.26058	0.131147	0.0450581
NM_001107834	Pbx3	pre-B-cell leukemia homeobox 3 (Pbx3), mRNA	0.647804	0.129271	0.00120254	1.16749	0.223485	0.178895
NM_001005871	Atp2b4	no definition	0.646711	0.161465	0.00120254	0.755766	0.187568	0.0174125
NM_017253	Bcat1	branched chain amino acid transaminase 1, cytosolic (Bcat1), mRNA	0.6465	0.0936557	0.00120254	1.35839	0.200144	0.0222061
NM_001276441	Ndufaf6	NADH dehydrogenase (ubiquinone) complex I, assembly factor 6 (Ndufaf6), mRNA	0.644943	0.138179	0.0350446	1.4832	0.392422	0.0289383
NM_001109093	Grb10	growth factor receptor bound protein 10 (Grb10), mRNA	0.644625	0.0815236	0.00120254	1.3103	0.215895	0.0128653
NM_053342	Cxxc4	CXXC finger protein 4 (Cxxc4), mRNA	0.64281	0.123528	0.00473211	0.718155	0.131755	0.0109438
NM_001107562	B4galnt4	beta-1,4-N-acetyl-galactosaminyl transferase 4 (B4galnt4), mRNA	0.642689	0.0967026	0.00120254	0.758132	0.0908947	0.0133478
NM_001109276	Rdh14	retinol dehydrogenase 14 (all-trans/9-cis/11-cis) (Rdh14), mRNA	0.641127	0.0942585	0.00812571	0.866945	0.138097	0.33176
NM_177481	Slco3a1	solute carrier organic anion transporter family, member 3a1 (Slco3a1), mRNA	0.640796	0.0747201	0.00120254	1.23037	0.149042	0.0987038
NM_001108041	Acot3	acyl-CoA thioesterase 3 (Acot3), mRNA	0.638544	0.135186	0.0183273	1.00916	0.225908	0.963708
NM_001169133	Tenm3	teneurin transmembrane protein 3 (Tenm3), mRNA	0.638129	0.0953302	0.00120254	0.820803	0.135166	0.080995
NM_053951	Mcf2l	MCF.2 cell line derived transforming sequence-like (Mcf2l), mRNA	0.636775	0.0774325	0.00120254	0.733973	0.0866853	0.00510868
NM_001108392	Zic2	Zic family member 2 (Zic2), mRNA	0.636761	0.32041	0.00675134	0.741967	0.373237	0.0339061
NM_001108923	Inpp5a	inositol polyphosphate-5-phosphatase A (Inpp5a), mRNA	0.636646	0.0870934	0.00120254	1.36563	0.216581	0.0040712
NM_001271251	Pdzrn3	PDZ domain containing RING finger 3 (Pdzrn3), mRNA	0.633888	0.136317	0.00392953	0.717188	0.153946	0.0126721
NM_198787	Sgsm3	small G protein signaling modulator 3 (Sgsm3), mRNA	0.633376	0.0891159	0.00120254	1.21055	0.167372	0.0976989
NM_053534	Tpra1	transmembrane protein, adipocyte asscociated 1 (Tpra1), mRNA	0.632843	0.0723654	0.00221323	1.21237	0.127966	0.130569
NM_012664	Syp	synaptophysin (Syp), mRNA	0.632756	0.132838	0.00120254	0.950047	0.21909	0.69178
NM_021776	Ecel1	endothelin converting enzyme-like 1 (Ecel1), mRNA	0.631702	0.164093	0.00120254	0.963715	0.364998	0.793152
NM_031641	Sult4a1	sulfotransferase family 4A, member 1 (Sult4a1), mRNA	0.629451	0.112779	0.00120254	0.727406	0.122773	0.00383322
NM_019217	Map1b	microtubule-associated protein 1B (Map1b), mRNA	0.628884	0.0721292	0.00120254	0.763804	0.1017	0.0391239
NM_019362	Stk39	serine threonine kinase 39 (Stk39), mRNA	0.627308	0.0833246	0.00120254	1.36091	0.164292	0.00476495
NM_001005881	Lppr2	lipid phosphate phosphatase-related protein type 2 (Lppr2), mRNA	0.626689	0.123028	0.00120254	0.819404	0.0891038	0.0752932
NM_001007673	Mmd	monocyte to macrophage differentiation-associated (Mmd), mRNA	0.625667	0.0871833	0.00120254	1.33369	0.26277	0.0101181
NM_001271079	Ppm1h	protein phosphatase, Mg2+/Mn2+ dependent, 1H (Ppm1h), mRNA	0.624712	0.112807	0.00120254	1.29073	0.231136	0.0292065
NM_078620	Slc8a3	solute carrier family 8 (sodium/calcium exchanger), member 3 (Slc8a3), mRNA	0.624359	0.104323	0.00120254	0.805586	0.121566	0.0939587
NM_001131014	Cstf2	cleavage stimulation factor, 3' pre-RNA subunit 2 (Cstf2), mRNA	0.624263	0.0920309	0.00120254	1.48973	0.256859	0.000177818
NM_012721	P2rx6	purinergic receptor P2X, ligand-gated ion channel, 6 (P2rx6), mRNA	0.623972	0.19712	0.0163097	1.33155	0.614582	0.0949369
NM_053583	Zfp423	no definition	0.623954	0.134824	0.00120254	0.859988	0.208885	0.248162
NM_001035236; NM_031676	Tagln3	no definition; transgelin 3 (Tagln3), transcript variant 2, mRNA	0.623498	0.139798	0.00120254	0.689696	0.172308	0.000637444
NM_019278	Resp18	regulated endocrine-specific protein 18 (Resp18), mRNA	0.62277	0.129667	0.00120254	0.984833	0.219454	0.915833
NM_001100669	Smap2	small ArfGAP2 (Smap2), mRNA	0.622573	0.0883685	0.00120254	1.05963	0.128627	0.647068
NM_001163273	Cmip	c-Maf-inducing protein (Cmip), mRNA	0.622202	0.0669219	0.00120254	1.28583	0.171632	0.0243815
NM_031742	Kcnh1	potassium voltage-gated channel, subfamily H (eag-related), member 1 (Kcnh1), mRNA	0.621039	0.12345	0.00120254	0.988151	0.250508	0.93849
NM_001107681	Ppm1l	protein phosphatase, Mg2+/Mn2+ dependent, 1L (Ppm1l), mRNA	0.620739	0.123438	0.00120254	1.36587	0.281685	0.00578443
NM_001109116	Prr7	proline rich 7 (synaptic) (Prr7), mRNA	0.62042	0.196298	0.00120254	0.910667	0.139673	0.452907
NM_001134884	Scube1	signal peptide, CUB domain, EGF-like 1 (Scube1), mRNA	0.618415	0.118077	0.0421521	1.00505	0.343273	0.990177
NM_001107805	Nfatc2	nuclear factor of activated T-cells, cytoplasmic, calcineurin-dependent 2 (Nfatc2), mRNA	0.618196	0.105457	0.00993871	0.912628	0.134243	0.607822
NM_031782	Slc32a1	solute carrier family 32 (GABA vesicular transporter), member 1 (Slc32a1), mRNA	0.617181	0.156757	0.00120254	1.17498	0.218343	0.175768
NM_022005	Fxyd6	FXYD domain-containing ion transport regulator 6 (Fxyd6), mRNA	0.615516	0.125591	0.00312527	0.757717	0.163025	0.031619
NM_013157	Ass1	argininosuccinate synthase 1 (Ass1), mRNA	0.614242	0.138961	0.0122867	0.802689	0.188753	0.186711
NM_021659	Syt7	synaptotagmin VII (Syt7), mRNA	0.613158	0.123236	0.00120254	0.988712	0.121375	0.935947
NM_001108269	Arhgdig	Rho GDP dissociation inhibitor (GDI) gamma (Arhgdig), mRNA	0.612167	0.0542737	0.00120254	0.859722	0.072496	0.292823
NM_001271385	Prmt8	protein arginine methyltransferase 8 (Prmt8), mRNA	0.61196	0.243671	0.00120254	1.13039	0.336027	0.32584
NM_001009482	Mycbpap	Mycbp associated protein (Mycbpap), mRNA	0.611485	0.12432	0.0243077	1.31581	0.231639	0.135472
NM_012563	Gad2	glutamate decarboxylase 2 (Gad2), mRNA	0.610877	0.103089	0.00120254	1.49871	0.305745	0.000177818
NM_001108218	Hecw2	HECT, C2 and WW domain containing E3 ubiquitin protein ligase 2 (Hecw2), mRNA	0.610436	0.156002	0.00541714	1.19573	0.357239	0.246146
NM_031780	Apba2	amyloid beta (A4) precursor protein-binding, family A, member 2 (Apba2), mRNA	0.609737	0.106184	0.00120254	1.0638	0.227546	0.631194
NM_001040190	Atcay	ataxia, cerebellar, Cayman type (Atcay), mRNA	0.608603	0.121635	0.00120254	0.740015	0.150082	0.00510868
NM_001109532	Mapk11	mitogen-activated protein kinase 11 (Mapk11), mRNA	0.607935	0.044645	0.00120254	0.797325	0.0615493	0.0959966
NM_001191860	Actr3b	ARP3 actin-related protein 3 homolog B (yeast) (Actr3b), mRNA	0.605608	0.115429	0.00120254	1.07796	0.277273	0.559364
NM_001191563	Sorcs1	sortilin-related VPS10 domain containing receptor 1 (Sorcs1), mRNA	0.601561	0.100212	0.00120254	1.27487	0.214647	0.0376916
NM_134376	Clstn3	calsyntenin 3 (Clstn3), mRNA	0.600794	0.120195	0.00120254	0.906208	0.147231	0.422919
NM_001191871	Zbtb40	zinc finger and BTB domain containing 40 (Zbtb40), mRNA	0.600172	0.0798156	0.00221323	0.871552	0.170083	0.340651
NM_001109574	Tmem169	transmembrane protein 169 (Tmem169), mRNA	0.599529	0.0857897	0.00873855	1.3043	0.160213	0.110609
NM_001077651	Elavl4	ELAV like neuron-specific RNA binding protein 4 (Elavl4), mRNA	0.59708	0.13396	0.0188087	0.748202	0.195218	0.0914626
NM_001106607	Podxl2	podocalyxin-like 2 (Podxl2), mRNA	0.596023	0.11784	0.00120254	0.675576	0.144648	0.000781969
NM_022953	Slit1	slit homolog 1 (Drosophila) (Slit1), mRNA	0.5958	0.111155	0.00120254	0.967832	0.258405	0.829525
NM_130814	Fgf12	fibroblast growth factor 12 (Fgf12), mRNA	0.595743	0.108117	0.00312527	0.764431	0.119048	0.0685524
NM_023023	Dpysl5	dihydropyrimidinase-like 5 (Dpysl5), mRNA	0.595099	0.0722622	0.00120254	1.24371	0.148641	0.0503402
NM_172009	Ache	no definition	0.594967	0.143889	0.00120254	0.805149	0.223399	0.0633099
NM_022282	Dlg2	discs, large homolog 2 (Drosophila) (Dlg2), mRNA	0.594244	0.11394	0.0476024	0.866425	0.0845036	0.41439
NM_001173357	Dmkn	no definition	0.594012	0.125659	0.00120254	1.49678	0.352715	0.000781969
NM_001030020	Prkar2b	protein kinase, cAMP dependent regulatory, type II beta (Prkar2b), mRNA	0.593266	0.0735128	0.00120254	1.09942	0.191474	0.430568
NM_031337	St3gal5	ST3 beta-galactoside alpha-2,3-sialyltransferase 5 (St3gal5), mRNA	0.592795	0.0834714	0.00120254	0.948966	0.164406	0.680679
NM_080692	Cacng4	calcium channel, voltage-dependent, gamma subunit 4 (Cacng4), mRNA	0.592228	0.103083	0.00120254	0.890957	0.165144	0.333513
NM_133611	Slc2a13	solute carrier family 2 (facilitated glucose transporter), member 13 (Slc2a13), mRNA	0.591798	0.0887003	0.00120254	0.82207	0.138375	0.083934
NM_001100979	RGD1311084	similar to 1700113K14Rik protein (RGD1311084), mRNA	0.590866	0.0395896	0.0173577	1.18233	0.0702397	0.421064
NM_017069	Gabra3	gamma-aminobutyric acid (GABA) A receptor, alpha 3 (Gabra3), mRNA	0.590774	0.20557	0.0110375	0.821494	0.284057	0.217233
NM_001105937	Sgsm1	small G protein signaling modulator 1 (Sgsm1), mRNA	0.581892	0.16067	0.00120254	0.830106	0.223258	0.114936
NM_001109210	Cbln4	cerebellin 4 precursor (Cbln4), mRNA	0.580913	0.169822	0.0158	1.23707	0.415851	0.289828
NM_001108745	Ppfia2	protein tyrosine phosphatase, receptor type, f polypeptide (PTPRF), interacting protein (liprin), alpha 2 (Ppfia2), mRNA	0.58043	0.0896285	0.00120254	1.09215	0.160193	0.476042
NM_001024262	Tspan11	tetraspanin 11 (Tspan11), mRNA	0.580021	0.170628	0.0168284	1.4055	0.466672	0.0869553
NM_199268	Pde8b	phosphodiesterase 8B (Pde8b), mRNA	0.579406	0.0475977	0.00120254	0.916863	0.108612	0.477043
NM_053846	Nrxn2	neurexin 2 (Nrxn2), mRNA	0.578928	0.107466	0.00120254	0.675927	0.112133	0.000781969
NM_001037199	Dhrs3	dehydrogenase/reductase (SDR family) member 3 (Dhrs3), mRNA	0.575259	0.269255	0.00312527	0.736024	0.261039	0.0514964
NM_001039030	Gas8	growth arrest specific 8 (Gas8), mRNA	0.573429	0.183489	0.00120254	1.06455	0.258217	0.719211
NM_001108335	Rasal1	RAS protein activator like 1 (GAP1 like) (Rasal1), mRNA	0.56985	0.133302	0.00120254	0.698069	0.150462	0.00212692
NM_001108824	Fbll1	fibrillarin-like 1 (Fbll1), mRNA	0.563928	0.103973	0.00120254	0.697283	0.145083	0.00186885
NM_130751	Fgf22	fibroblast growth factor 22 (Fgf22), mRNA	0.556766	0.0631485	0.0335884	0.792436	0.0964667	0.313222
NM_022525	Gpx3	no definition	0.555988	0.159265	0.00120254	1.05602	0.492576	0.745214
NM_001191071	Mark4	MAP/microtubule affinity-regulating kinase 4 (Mark4), mRNA	0.555048	0.0728462	0.00120254	1.06513	0.109074	0.612043
NM_001111055; NM_001111056; NM_001111057; NM_012894	Adarb1	no definition; adenosine deaminase, RNA-specific, B1 (Adarb1), transcript variant 3, mRNA; no definition; adenosine deaminase, RNA-specific, B1 (Adarb1), transcript variant 1, mRNA	0.551786	0.0772109	0.00120254	0.979659	0.105234	0.878357
NM_001044293	Nap1l5	nucleosome assembly protein 1-like 5 (Nap1l5), mRNA	0.551551	0.103786	0.00120254	0.858548	0.26094	0.4257
NM_001025112	Wbscr17	no definition	0.549714	0.111524	0.00120254	0.860986	0.196712	0.331968
NM_001004087	Pcdh7	no definition	0.549243	0.0658951	0.00120254	1.03096	0.100712	0.856566
NM_001105793	Aloxe3	arachidonate lipoxygenase 3 (Aloxe3), mRNA	0.548542	0.103262	0.00873855	1.04598	0.2882	0.837351
NM_001014179	Wdsub1	WD repeat, sterile alpha motif and U-box domain containing 1 (Wdsub1), mRNA	0.547235	0.0599405	0.00221323	1.31917	0.195245	0.0993744
NM_033359	Ngb	neuroglobin (Ngb), mRNA	0.546672	0.157815	0.0344562	0.670926	0.172915	0.0610738
NM_001024339	Tuba8	tubulin, alpha 8 (Tuba8), mRNA	0.545422	0.133817	0.0454042	0.984508	0.279288	0.956722
NM_173136	Akr1b8	aldo-keto reductase family 1, member B8 (Akr1b8), mRNA	0.544833	0.230831	0.00120254	184.056	120.161	0.0774083
NM_012572	Grik4	glutamate receptor, ionotropic, kainate 4 (Grik4), mRNA	0.543221	0.145505	0.00120254	0.999757	0.288353	0.995723
NM_001191992	Odf3b	outer dense fiber of sperm tails 3B (Odf3b), mRNA	0.538066	0.292244	0.0183273	1.07203	0.734263	0.776606
NM_001101014	Ajap1	adherens junction associated protein 1 (Ajap1), mRNA	0.537598	0.0895217	0.00120254	1.02021	0.219485	0.887763
NM_001007730	Cabp7	calcium binding protein 7 (Cabp7), mRNA	0.536355	0.049297	0.00120254	0.902168	0.115907	0.441627
NM_001134688	Ccdc40	no definition	0.535029	0.179287	0.0270298	2.26324	1.19551	0.084586
NM_001100558	Tiam1	no definition	0.529658	0.0923666	0.00120254	1.04423	0.142676	0.73161
NM_023020	Tmeff1	transmembrane protein with EGF-like and two follistatin-like domains 1 (Tmeff1), mRNA	0.52766	0.106847	0.00120254	1.03684	0.191536	0.788516
NM_001270854; NM_012672	Thrb	thyroid hormone receptor beta (Thrb), transcript variant 2, mRNA; thyroid hormone receptor beta (Thrb), transcript variant 1, mRNA	0.527269	0.110323	0.00120254	1.07406	0.241514	0.573242
NM_001113521; NM_001113522; NM_053740	Arhgef7	Rho guanine nucleotide exchange factor (GEF) 7 (Arhgef7), transcript variant 1, mRNA; Rho guanine nucleotide exchange factor (GEF) 7 (Arhgef7), transcript variant 2, mRNA; Rho guanine nucleotide exchange factor (GEF) 7 (Arhgef7), transcript variant 3, mRNA	0.526862	0.0674003	0.00120254	1.43262	0.156395	0.00186885
NM_001190459	LOC100361087	hypothetical LOC100361087 (LOC100361087), mRNA	0.524927	0.0618739	0.0060236	1.48361	0.194741	0.0561256
NM_001100863	Galnt16	polypeptide N-acetylgalactosaminyltransferase 16 (Galnt16), mRNA	0.522247	0.145275	0.00120254	0.784133	0.220736	0.0341798
NM_001024978	Ralyl	RALY RNA binding protein-like (Ralyl), mRNA	0.521976	0.161049	0.00473211	1.06676	0.33556	0.729852
NM_001108354	Tmem150c	transmembrane protein 150C (Tmem150c), mRNA	0.520152	0.126636	0.00120254	0.848301	0.244278	0.19398
NM_001170326	Gpr158	G protein-coupled receptor 158 (Gpr158), mRNA	0.519762	0.112743	0.00120254	0.884612	0.222784	0.309455
NM_138922	Nos1ap	nitric oxide synthase 1 (neuronal) adaptor protein (Nos1ap), mRNA	0.516941	0.0633787	0.00120254	0.981927	0.135527	0.89735
NM_001191843	Atp6ap1l	ATPase, H+ transporting, lysosomal accessory protein 1-like (Atp6ap1l), mRNA	0.515494	0.156748	0.00120254	1.39013	0.468887	0.00897218
NM_001126292	RGD1563441	similar to RIKEN cDNA A030009H04 (RGD1563441), mRNA	0.514089	0.111862	0.00120254	0.968759	0.173156	0.813175
NM_139112	Lmo1	LIM domain only 1 (Lmo1), mRNA	0.513846	0.0681399	0.00120254	1.48565	0.170381	0.00578443
NM_031569	Oprl1	opiate receptor-like 1 (Oprl1), mRNA	0.513308	0.155119	0.0060236	0.780551	0.269778	0.171772
NM_030999	Crhr1	corticotropin releasing hormone receptor 1 (Crhr1), mRNA	0.513227	0.142639	0.0188087	1.54697	0.628919	0.0742592
NM_001135807	H2afy2	H2A histone family, member Y2 (H2afy2), mRNA	0.512466	0.0816365	0.00120254	1.0593	0.152262	0.705608
NM_032069	Grip1	glutamate receptor interacting protein 1 (Grip1), mRNA	0.510497	0.0660098	0.00120254	1.34383	0.167861	0.0203906
NM_013189	Gnaz	guanine nucleotide binding protein (G protein), alpha z polypeptide (Gnaz), mRNA	0.509833	0.113742	0.00120254	0.940103	0.258628	0.663508
NM_133425	Ppp1r14c	protein phosphatase 1, regulatory (inhibitor) subunit 14c (Ppp1r14c), mRNA	0.508532	0.108073	0.00221323	0.931666	0.22369	0.735099
NM_001106589	Lrguk	leucine-rich repeats and guanylate kinase domain containing (Lrguk), mRNA	0.508131	0.167486	0.0487267	1.71817	0.55946	1
NM_001107495	Cyp2s1	cytochrome P450, family 2, subfamily s, polypeptide 1 (Cyp2s1), mRNA	0.505238	0.139049	0.0297861	0.907793	0.201532	0.707176
NM_031321	Slit3	slit homolog 3 (Drosophila) (Slit3), mRNA	0.502324	0.0838653	0.00120254	1.12129	0.209416	0.346311
NM_053817	Nrxn3	neurexin 3 (Nrxn3), mRNA	0.501704	0.0908245	0.00120254	1.11593	0.194628	0.346658
NM_001107019	Rap1gap2	RAP1 GTPase activating protein 2 (Rap1gap2), mRNA	0.494962	0.0892615	0.00120254	1.08544	0.185051	0.493604
NM_001270867; NM_053601; NM_181687	Nnat	no definition; neuronatin (Nnat), transcript variant 1, mRNA; neuronatin (Nnat), transcript variant 2, mRNA	0.494578	0.139483	0.00120254	0.786242	0.295793	0.0577422
NM_021771	Trpc3	transient receptor potential cation channel, subfamily C, member 3 (Trpc3), mRNA	0.492563	0.139204	0.00120254	1.3874	0.330566	0.00813195
NM_001106378	Agpat3	1-acylglycerol-3-phosphate O-acyltransferase 3 (Agpat3), mRNA	0.488182	0.0612428	0.00120254	1.25255	0.149803	0.0522376
NM_001001799	Tmem35	transmembrane protein 35 (Tmem35), mRNA	0.484212	0.0937082	0.00120254	1.30207	0.261511	0.0303739
NM_001191628	Tenm4	teneurin transmembrane protein 4 (Tenm4), mRNA	0.484091	0.111691	0.00120254	1.19108	0.238694	0.141086
NM_001108910; NM_001127694	Lrfn1	leucine rich repeat and fibronectin type III domain containing 1 (Lrfn1), transcript variant 2, mRNA; leucine rich repeat and fibronectin type III domain containing 1 (Lrfn1), transcript variant 1, mRNA	0.482998	0.127923	0.00120254	0.834009	0.264467	0.20435
NM_181771	Gpr135	G protein-coupled receptor 135 (Gpr135), mRNA	0.48257	0.1388	0.0248094	0.959601	0.250286	0.892964
NM_012568	Glra2	glycine receptor, alpha 2 (Glra2), mRNA	0.476692	0.165054	0.00541714	0.738719	0.256309	0.100401
NM_017217	Slc7a3	solute carrier family 7 (cationic amino acid transporter, y+ system), member 3 (Slc7a3), mRNA	0.475076	0.0954846	0.00873855	1.11626	0.399074	0.652232
NM_001012109	Galnt14	polypeptide N-acetylgalactosaminyltransferase 14 (Galnt14), mRNA	0.474398	0.132534	0.00120254	1.15991	0.289423	0.37246
NM_022931	Rims3	regulating synaptic membrane exocytosis 3 (Rims3), mRNA	0.474336	0.117548	0.00312527	0.723899	0.227374	0.0768652
NM_001012042	Xkr6	XK, Kell blood group complex subunit-related family, member 6 (Xkr6), mRNA	0.474076	0.0850338	0.00120254	1.4057	0.211027	0.00238447
NM_173331	Mapk15	mitogen-activated protein kinase 15 (Mapk15), mRNA	0.473724	0.0800402	0.00120254	1.24868	0.298153	0.199895
NM_017018	Hrh1	histamine receptor H 1 (Hrh1), mRNA	0.471928	0.133156	0.0104504	1.38961	0.3768	0.160547
NM_001108951	LOC365985	similar to adenylate kinase 5 isoform 1 (LOC365985), mRNA	0.4704	0.122565	0.00120254	1.15524	0.371766	0.228851
NM_001108774	Mrap2	melanocortin 2 receptor accessory protein 2 (Mrap2), mRNA	0.4704	0.187531	0.00120254	1.0231	0.398017	0.903405
NM_001109173	Gpr150	G protein-coupled receptor 150 (Gpr150), mRNA	0.469237	0.149176	0.00541714	0.688051	0.207781	0.0822519
NM_139230; NM_139231	Nexn	nexilin (F actin binding protein) (Nexn), transcript variant s, mRNA; nexilin (F actin binding protein) (Nexn), transcript variant b, mRNA	0.46849	0.170254	0.00120254	1.10806	0.241358	0.401901
NM_031242	Cds1	CDP-diacylglycerol synthase 1 (Cds1), mRNA	0.465802	0.0999374	0.00120254	1.31132	0.280611	0.0552427
NM_024133; NM_177982	Hap1	no definition; huntingtin-associated protein 1 (Hap1), transcript variant 2, mRNA	0.463162	0.150223	0.00120254	0.805829	0.303448	0.0791052
NM_001107988	Vwa5b1	von Willebrand factor A domain containing 5B1 (Vwa5b1), mRNA	0.460231	0.180087	0.00312527	1.25091	0.62973	0.296802
NM_001124768; NM_001124769; NM_001124770; NM_012666	Tac1	tachykinin, precursor 1 (Tac1), transcript variant 2, mRNA; no definition; tachykinin, precursor 1 (Tac1), transcript variant 4, mRNA; tachykinin, precursor 1 (Tac1), transcript variant 1, mRNA	0.457572	0.0688186	0.00120254	0.768584	0.211238	0.0227579
NM_001168579	Tcf15	transcription factor 15 (Tcf15), mRNA	0.455818	0.13338	0.0476024	0.861063	0.252812	0.654529
NM_013036	Sstr4	somatostatin receptor 4 (Sstr4), mRNA	0.450869	0.119072	0.0146203	1.07895	0.292503	0.776063
NM_019348	Sstr2	somatostatin receptor 2 (Sstr2), mRNA	0.450856	0.167042	0.00120254	0.970979	0.28467	0.892396
NM_001271226	Chd5	chromodomain helicase DNA binding protein 5 (Chd5), mRNA	0.449923	0.0952898	0.00120254	0.684836	0.148812	0.000177818
NM_001270039	Ankrd55	ankyrin repeat domain 55 (Ankrd55), mRNA	0.449359	0.11896	0.0060236	0.848511	0.260578	0.464114
NM_022677	Zic1	Zic family member 1 (Zic1), mRNA	0.448484	0.335557	0.00120254	0.814238	0.650306	0.260559
NM_001106827	Celf6	CUGBP, Elav-like family member 6 (Celf6), mRNA	0.446936	0.0891067	0.00120254	1.19185	0.168383	0.218291
NM_182842	Camk1g	calcium/calmodulin-dependent protein kinase IG (Camk1g), mRNA	0.446301	0.134172	0.00120254	1.06671	0.412076	0.731306
NM_012750	Gfra2	GDNF family receptor alpha 2 (Gfra2), mRNA	0.445158	0.215167	0.00120254	1.00095	0.53518	0.994608
NM_012686	Vsnl1	visinin-like 1 (Vsnl1), mRNA	0.444477	0.159349	0.00120254	0.97113	0.362761	0.828943
NM_053988	Calb2	calbindin 2 (Calb2), mRNA	0.442141	0.167678	0.00120254	0.824989	0.433703	0.292444
NM_001134638	Tmem114	transmembrane protein 114 (Tmem114), mRNA	0.440884	0.194295	0.0209258	1.18527	0.391947	0.565454
NM_001134557	RGD1562284	similar to Glutaminyl-peptide cyclotransferase precursor (QC) (RGD1562284), mRNA	0.433616	0.136829	0.00120254	1.32829	0.445661	0.189835
NM_001134580	Lypd6b	LY6/PLAUR domain containing 6B (Lypd6b), mRNA	0.430117	0.0804577	0.0350446	1.09511	0.390806	0.756844
NM_138858	Slc9a5	solute carrier family 9, subfamily A (NHE5, cation proton antiporter 5), member 5 (Slc9a5), mRNA	0.426847	0.126275	0.00120254	0.987892	0.263854	0.934113
NM_080482	Brinp1	bone morphogenetic protein/retinoic acid inducible neural-specific 1 (Brinp1), mRNA	0.424107	0.147651	0.00120254	1.26424	0.429276	0.0460881
NM_001130077	Tcerg1l	transcription elongation regulator 1-like (Tcerg1l), mRNA	0.423088	0.160945	0.00993871	1.04915	0.456627	0.861891
NM_001126273	Alkbh2	alkB, alkylation repair homolog 2 (E. coli) (Alkbh2), mRNA	0.420754	0.110313	0.00120254	1.30803	0.363812	0.227344
NM_001191770	Plekhh2	pleckstrin homology domain containing, family H (with MyTH4 domain) member 2 (Plekhh2), mRNA	0.41961	0.112136	0.00120254	1.15664	0.20578	0.416173
NM_001007601	Pcbd1	pterin-4 alpha-carbinolamine dehydratase/dimerization cofactor of hepatocyte nuclear factor 1 alpha (Pcbd1), mRNA	0.419008	0.158246	0.00932459	1.09761	0.357959	0.725646
NM_138535	Grip2	glutamate receptor interacting protein 2 (Grip2), mRNA	0.418048	0.12135	0.00120254	0.681064	0.237062	0.00418712
NM_001107504	Chst8	carbohydrate (N-acetylgalactosamine 4-0) sulfotransferase 8 (Chst8), mRNA	0.415106	0.114622	0.00932459	0.850939	0.219651	0.554642
NM_182822	Tmem255a	transmembrane protein 255A (Tmem255a), mRNA	0.414088	0.129251	0.00120254	1.31364	0.492284	0.0417137
NM_001033955; NM_001033956; NM_017338	Calca	calcitonin-related polypeptide alpha (Calca), transcript variant 2, mRNA; calcitonin-related polypeptide alpha (Calca), transcript variant 3, mRNA; calcitonin-related polypeptide alpha (Calca), transcript variant 1, mRNA	0.413552	0.175015	0.0462519	12.9377	9.36505	0.162436
NM_001145163	Ube2ql1	ubiquitin-conjugating enzyme E2Q family-like 1 (Ube2ql1), mRNA	0.407692	0.097873	0.00120254	0.769946	0.235537	0.0260456
NM_017362	Chrm5	cholinergic receptor, muscarinic 5 (Chrm5), mRNA	0.403539	0.176475	0.0302371	1.7478	0.36592	0.0521102
NM_001277260; NM_001277261; NM_001277262; NM_134388	Tnnt1	troponin T type 1 (skeletal, slow) (Tnnt1), transcript variant 2, mRNA; troponin T type 1 (skeletal, slow) (Tnnt1), transcript variant 3, mRNA; troponin T type 1 (skeletal, slow) (Tnnt1), transcript variant 4, mRNA; troponin T type 1 (skeletal, slow) (Tnnt1), transcript variant 1, mRNA	0.403016	0.127572	0.00120254	0.890691	0.378866	0.411435
NM_181380	Rtn4rl2	reticulon 4 receptor-like 2 (Rtn4rl2), mRNA	0.401978	0.145715	0.00120254	0.658425	0.482037	0.0678184
NM_001012459	Clec11a	C-type lectin domain family 11, member A (Clec11a), mRNA	0.39916	0.124067	0.00221323	0.886925	0.315484	0.625551
NM_198727	Tmem132d	transmembrane protein 132D (Tmem132d), mRNA	0.394514	0.0947463	0.00120254	0.766	0.273106	0.160104
NM_001106043	Dleu7	deleted in lymphocytic leukemia, 7 (Dleu7), mRNA	0.382129	0.161856	0.00812571	0.839658	0.383101	0.524476
NM_001044276	Rprm	reprimo, TP53 dependent G2 arrest mediator candidate (Rprm), mRNA	0.376826	0.163198	0.00120254	0.700288	0.277807	0.0779559
NM_170666	Rims4	regulating synaptic membrane exocytosis 4 (Rims4), mRNA	0.373593	0.110173	0.00120254	0.777447	0.21503	0.136246
NM_153735	Nptx1	neuronal pentraxin I (Nptx1), mRNA	0.368746	0.121043	0.00120254	0.689331	0.325689	0.00312475
NM_021658	Hcn4	hyperpolarization activated cyclic nucleotide-gated potassium channel 4 (Hcn4), mRNA	0.360557	0.0808227	0.00120254	1.55575	0.466776	0.0600294
NM_130813	Kcnk15	potassium channel, subfamily K, member 15 (Kcnk15), mRNA	0.360467	0.125944	0.00120254	0.837952	0.172577	0.433405
NM_001270388	LOC100360619	no definition	0.35733	0.173647	0.0104504	1.48317	0.722725	0.18374
NM_207617	Iqsec3	IQ motif and Sec7 domain 3 (Iqsec3), mRNA	0.348594	0.0578695	0.00120254	0.740434	0.215149	0.00698168
NM_001271152	Paqr9	progestin and adipoQ receptor family member IX (Paqr9), mRNA	0.348326	0.0912479	0.00120254	1.26949	0.404084	0.196569
NM_001015017	Olfm2	olfactomedin 2 (Olfm2), mRNA	0.329815	0.0899755	0.00120254	1.17526	0.35746	0.195065
NM_001111114; NM_001111117; NM_017241	Grik1	glutamate receptor, ionotropic, kainate 1 (Grik1), transcript variant 3, mRNA; glutamate receptor, ionotropic, kainate 1 (Grik1), transcript variant 1, mRNA; glutamate receptor, ionotropic, kainate 1 (Grik1), transcript variant 2, mRNA	0.329813	0.0818854	0.00120254	0.892624	0.250513	0.621095
NM_001134538	Sez6l	seizure related 6 homolog (mouse)-like (Sez6l), mRNA	0.32748	0.131433	0.00120254	0.911567	0.404144	0.491829
NM_001106465	Ntng1	netrin G1 (Ntng1), mRNA	0.32509	0.114036	0.00120254	0.738536	0.256257	0.109977
NM_001161835	T2	brachyury 2 (T2), mRNA	0.317212	0.179429	0.00392953	1.15548	0.701315	0.625264
NM_001109135	Tmem200a	transmembrane protein 200A (Tmem200a), mRNA	0.300876	0.0734416	0.00120254	1.2055	0.439712	1
NM_017275	Pnck	pregnancy up-regulated nonubiquitous CaM kinase (Pnck), mRNA	0.290887	0.102988	0.00120254	0.737947	0.346735	0.028303
NM_001107991	Lrrc38	leucine rich repeat containing 38 (Lrrc38), mRNA	0.286177	0.0770732	0.00392953	1.54798	0.46519	0.127487
NM_019212	Acta1	actin, alpha 1, skeletal muscle (Acta1), mRNA	0.285749	0.0967909	0.00120254	1.03843	0.331941	0.836705
NM_001106582	Gpr165	G protein-coupled receptor 165 (Gpr165), mRNA	0.285258	0.111084	0.00473211	1.45132	0.797342	0.136246
NM_001013949	Ribc2	RIB43A domain with coiled-coils 2 (Ribc2), mRNA	0.283842	0.120297	0.0204973	12.2567	3.15342	0.0776005
NM_013192	Kcnj6	potassium inwardly-rectifying channel, subfamily J, member 6 (Kcnj6), mRNA	0.276837	0.132507	0.00120254	0.906063	0.524102	0.517856
NM_031652	Kcnab3	potassium voltage-gated channel, shaker-related subfamily, beta member 3 (Kcnab3), mRNA	0.253817	0.0544415	0.00120254	1.49101	0.405537	0.0196359
NM_001024333; NM_001244797; NM_001244798	Cidec	cell death-inducing DFFA-like effector c (Cidec), transcript variant 1, mRNA; cell death-inducing DFFA-like effector c (Cidec), transcript variant 2, mRNA; cell death-inducing DFFA-like effector c (Cidec), transcript variant 3, mRNA	0.247287	0.111896	0.0391736	23.904	25.5477	1
NM_181089	MAST1	microtubule associated serine/threonine kinase 1 (MAST1), mRNA	0.202634	0.0557701	0.00120254	1.10783	0.397007	0.569535
NM_181370	Hs3st2	heparan sulfate (glucosamine) 3-O-sulfotransferase 2 (Hs3st2), mRNA	0.200736	0.0836195	0.00120254	1.13461	0.376374	0.527712
NM_001109613	LOC690918	hypothetical protein LOC690918 (LOC690918), mRNA	0.193804	0.0946527	0.00120254	1.51754	0.801208	0.111208
NM_001160162; NM_013125	Scn5a	sodium channel, voltage-gated, type V, alpha subunit (Scn5a), transcript variant 2, mRNA; sodium channel, voltage-gated, type V, alpha subunit (Scn5a), transcript variant 1, mRNA	0.120734	0.0505235	0.00120254	0.922817	0.558989	0.67282
NM_001034931	Pkhd1l1	no definition	0.0520593	0.0422243	0.00120254	82.4279	68.7348	1
Only those genes that decrease the expression of more than 1.5-fold from the baseline value and whose padj-value lower 0.05 were selected for analysis.
Only those genes that increase the expression of more than 1.5-fold from the baseline value and whose padj-value lower 0.05 were selected for analysis.
