# Supplementary material for: Genes That Associated with Action of ACTH-like Peptides with Neuroprotective Potential in Rat Brain Regions with Different Degrees of Ischemic Damage
Source: Int J Mol Sci. 2025 Jun 28;26(13):6256. doi: 10.3390/ijms26136256 (PMC12249733; doi:10.3390/ijms26136256)
Supplement: Supplementary file 1 [file ijms-26-06256-s001.zip › Supplementary Table S12.xlsx]

## Sheet: Sheet1
Table S12. DAVID analysis of pathways associated with DEGs that opposite-directly changed expression level in IR-s vs. SO-s and IA-s vs. IR-s pairwise comparisons at 24 h after tMCAO in striatum
Category	Pathway name	IR-s vs. SO-s				IA-s vs. IR-s				padj
		Number of DEGs		Up/(Up+Down), %	Down/(Up+Down), %	Number of DEGs		Up/(Up+Down), %	Down/(Up+Down), %
		Up	Down			Up	Down
KEGG_PATHWAY	rno05140:Leishmaniasis	7	0	100	0	7	0	100	0	0.00549039
KEGG_PATHWAY	rno05144:Malaria	6	0	100	0	6	0	100	0	0.00746143
KEGG_PATHWAY	rno05133:Pertussis	6	0	100	0	6	0	100	0	0.0203577
KEGG_PATHWAY	rno05417:Lipid and atherosclerosis	9	0	100	0	9	0	100	0	0.021633
KEGG_PATHWAY	rno05323:Rheumatoid arthritis	6	0	100	0	6	0	100	0	0.0220486
KEGG_PATHWAY	rno04380:Osteoclast differentiation	8	0	100	0	8	0	100	0	0.0220486
KEGG_PATHWAY	rno04620:Toll-like receptor signaling pathway	6	0	100	0	6	0	100	0	0.0366821
KEGG_PATHWAY	rno05162:Measles	8	0	100	0	8	0	100	0	0.0366821
KEGG_PATHWAY	rno04668:TNF signaling pathway	6	0	100	0	6	0	100	0	0.0554343
KEGG_PATHWAY	rno04613:Neutrophil extracellular trap formation	7	0	100	0	7	0	100	0	0.067225
KEGG_PATHWAY	rno05033:Nicotine addiction	0	4	0	100	0	4	0	100	0.067225
KEGG_PATHWAY	rno04080:Neuroactive ligand-receptor interaction	3	7	30	70	3	7	30	70	0.068501
KEGG_PATHWAY	rno04145:Phagosome	7	0	100	0	7	0	100	0	0.0690795
KEGG_PATHWAY	rno05235:PD-L1 expression and PD-1 checkpoint pathway in cancer	4	1	80	20	4	1	80	20	0.0723757
KEGG_PATHWAY	rno04727:GABAergic synapse	1	4	20	80	1	4	20	80	0.0723757
KEGG_PATHWAY	rno04742:Taste transduction	0	5	0	100	0	5	0	100	0.0723757
KEGG_PATHWAY	rno05418:Fluid shear stress and atherosclerosis	6	0	100	0	6	0	100	0	0.0875734
KEGG_PATHWAY	rno04933:AGE-RAGE signaling pathway in diabetic complications	5	0	100	0	5	0	100	0	0.102058
KEGG_PATHWAY	rno05134:Legionellosis	4	0	100	0	4	0	100	0	0.136433
KEGG_PATHWAY	rno04514:Cell adhesion molecules	5	1	83.3333	16.6667	5	1	83.3333	16.6667	0.136433
KEGG_PATHWAY	rno05164:Influenza A	7	0	100	0	7	0	100	0	0.138848
KEGG_PATHWAY	rno05031:Amphetamine addiction	2	2	50	50	2	2	50	50	0.138848
KEGG_PATHWAY	rno04060:Cytokine-cytokine receptor interaction	7	0	100	0	7	0	100	0	0.184019
KEGG_PATHWAY	rno04662:B cell receptor signaling pathway	5	0	100	0	5	0	100	0	0.215404
KEGG_PATHWAY	rno04130:SNARE interactions in vesicular transport	2	1	66.6667	33.3333	2	1	66.6667	33.3333	0.217284
KEGG_PATHWAY	rno04911:Insulin secretion	1	3	25	75	1	3	25	75	0.217889
KEGG_PATHWAY	rno04024:cAMP signaling pathway	3	3	50	50	3	3	50	50	0.22924
KEGG_PATHWAY	rno04010:MAPK signaling pathway	5	1	83.3333	16.6667	5	1	83.3333	16.6667	0.238168
KEGG_PATHWAY	rno05146:Amoebiasis	4	0	100	0	4	0	100	0	0.262779
KEGG_PATHWAY	rno04064:NF-kappa B signaling pathway	5	0	100	0	5	0	100	0	0.262779
KEGG_PATHWAY	rno05150:Staphylococcus aureus infection	4	0	100	0	4	0	100	0	0.264362
KEGG_PATHWAY	rno05161:Hepatitis B	6	0	100	0	6	0	100	0	0.264362
KEGG_PATHWAY	rno05142:Chagas disease	4	0	100	0	4	0	100	0	0.296614
KEGG_PATHWAY	rno04725:Cholinergic synapse	1	3	25	75	1	3	25	75	0.310052
KEGG_PATHWAY	rno04928:Parathyroid hormone synthesis, secretion and action	4	0	100	0	4	0	100	0	0.310052
KEGG_PATHWAY	rno04621:NOD-like receptor signaling pathway	5	0	100	0	5	0	100	0	0.310052
KEGG_PATHWAY	rno04724:Glutamatergic synapse	0	4	0	100	0	4	0	100	0.310052
KEGG_PATHWAY	rno05132:Salmonella infection	6	0	100	0	6	0	100	0	0.310052
KEGG_PATHWAY	rno05152:Tuberculosis	5	0	100	0	5	0	100	0	0.310052
KEGG_PATHWAY	rno04151:PI3K-Akt signaling pathway	6	0	100	0	6	0	100	0	0.310052
KEGG_PATHWAY	rno05171:Coronavirus disease - COVID-19	10	0	100	0	10	0	100	0	0.310052
KEGG_PATHWAY	rno05321:Inflammatory bowel disease	3	0	100	0	3	0	100	0	0.365864
KEGG_PATHWAY	rno03250:Viral life cycle - HIV-1		0	#DIV/0!	#DIV/0!	3	0	100	0	0.387555
The percentage of upregulated DEGs is >75%
The percentage of downregulated DEGs is >75%
Significant functional categories (padj<0,05)
