# Supplementary material for: Genes That Associated with Action of ACTH-like Peptides with Neuroprotective Potential in Rat Brain Regions with Different Degrees of Ischemic Damage
Source: Int J Mol Sci. 2025 Jun 28;26(13):6256. doi: 10.3390/ijms26136256 (PMC12249733; doi:10.3390/ijms26136256)
Supplement: Supplementary file 1 [file ijms-26-06256-s001.zip › Supplementary Table S13.xlsx]

## Sheet: Лист1
Table S13. The involvement of the DEGs of NC and IC associated to effects of ACTH(6-9)PGP peptide a day after IR conditions in striatum
Gene	Description	KEGG Pathway	NC/IC	IA-f vs. IR-f			IA-s vs. IR-s			Gene group
				Ratio	±SE	Padj	Ratio	±SE	Padj
Crhr2	corticotropin releasing hormone receptor 2 (Crhr2), mRNA	cAMP signaling pathway	NC	0.839688	0.500923	1	0.129196	0.092787	0.00120254	Second gene group
Crhr2	corticotropin releasing hormone receptor 2 (Crhr2), mRNA	Neuroactive ligand-receptor interaction	NC	0.839688	0.500923	1	0.129196	0.092787	0.00120254	Second gene group
Nmu	neuromedin U (Nmu), mRNA	Neuroactive ligand-receptor interaction	NC	0.178829	0.198878	1	0.165412	0.0669657	0.00120254	Second gene group
Nts	neurotensin (Nts), mRNA	Neuroactive ligand-receptor interaction	NC	0.649733	0.275427	0.455764	0.2528	0.0597703	0.00120254	Second gene group
Kcnj6	potassium inwardly-rectifying channel, subfamily J, member 6 (Kcnj6), mRNA	GABAergic synapse	NC	0.789745	0.104401	0.123653	0.276837	0.132507	0.00120254	Second gene group
Kcnj6	potassium inwardly-rectifying channel, subfamily J, member 6 (Kcnj6), mRNA	Morphine addiction	NC	0.789745	0.104401	0.123653	0.276837	0.132507	0.00120254	Second gene group
Calcr	calcitonin receptor (Calcr), transcript variant 1a, mRNA; calcitonin receptor (Calcr), transcript variant 1b, mRNA	Osteoclast differentiation	IC	1	0.721645	1	0.311568	0.194682	0.00120254	Fourth gene group
Calcr	calcitonin receptor (Calcr), transcript variant 1a, mRNA; calcitonin receptor (Calcr), transcript variant 1b, mRNA	Neuroactive ligand-receptor interaction	NC	1	0.721645	1	0.311568	0.194682	0.00120254	Second gene group
Grik1	glutamate receptor, ionotropic, kainate 1 (Grik1), transcript variant 3, mRNA; glutamate receptor, ionotropic, kainate 1 (Grik1), transcript variant 1, mRNA; glutamate receptor, ionotropic, kainate 1 (Grik1), transcript variant 2, mRNA	Neuroactive ligand-receptor interaction	NC	1.09673	0.293942	0.735791	0.329813	0.0818854	0.00120254	Second gene group
Chrna4	cholinergic receptor, nicotinic, alpha 4 (neuronal) (Chrna4), mRNA	Nicotine addiction	NC	1.1054	0.255643	0.622098	0.377307	0.176992	0.0104504	Second gene group
Chrna4	cholinergic receptor, nicotinic, alpha 4 (neuronal) (Chrna4), mRNA	Neuroactive ligand-receptor interaction	NC	1.1054	0.255643	0.622098	0.377307	0.176992	0.0104504	Second gene group
Adra2a	adrenoceptor alpha 2A (Adra2a), mRNA	Neuroactive ligand-receptor interaction	NC	1.22983	0.383373	0.379342	0.380503	0.144722	0.00120254	Second gene group
Chrm5	cholinergic receptor, muscarinic 5 (Chrm5), mRNA	Calcium signaling pathway	NC	0.551283	0.375888	1	0.403539	0.176475	0.0302371	Second gene group
Chrm5	cholinergic receptor, muscarinic 5 (Chrm5), mRNA	Neuroactive ligand-receptor interaction	NC	0.551283	0.375888	1	0.403539	0.176475	0.0302371	Second gene group
Lypd6b	LY6/PLAUR domain containing 6B (Lypd6b), mRNA	Neuroactive ligand-receptor interaction	NC	0.868111	0.252972	0.666902	0.430117	0.0804577	0.0350446	Second gene group
Penk	no definition	Neuroactive ligand-receptor interaction	NC	0.850814	0.229521	0.335157	0.44038	0.106009	0.00120254	Second gene group
Sstr2	somatostatin receptor 2 (Sstr2), mRNA	cAMP signaling pathway	NC	0.883015	0.201782	0.567705	0.450856	0.167042	0.00120254	Second gene group
Sstr2	somatostatin receptor 2 (Sstr2), mRNA	Neuroactive ligand-receptor interaction	NC	0.883015	0.201782	0.567705	0.450856	0.167042	0.00120254	Second gene group
Tac1	tachykinin, precursor 1 (Tac1), transcript variant 2, mRNA; no definition; tachykinin, precursor 1 (Tac1), transcript variant 4, mRNA; tachykinin, precursor 1 (Tac1), transcript variant 1, mRNA	Neuroactive ligand-receptor interaction	NC	0.779339	0.0801503	0.199984	0.457572	0.0688186	0.00120254	Second gene group
Hap1	no definition; huntingtin-associated protein 1 (Hap1), transcript variant 2, mRNA	GABAergic synapse	NC	1.03079	0.0872905	0.877223	0.463162	0.150223	0.00120254	Second gene group
Htr5b	5-hydroxytryptamine (serotonin) receptor 5B (Htr5b), mRNA	Calcium signaling pathway	NC	1.07906	0.621596	1	0.469875	0.0871789	0.00120254	Second gene group
Htr5b	5-hydroxytryptamine (serotonin) receptor 5B (Htr5b), mRNA	Neuroactive ligand-receptor interaction	NC	1.07906	0.621596	1	0.469875	0.0871789	0.00120254	Second gene group
Glra2	glycine receptor, alpha 2 (Glra2), mRNA	Neuroactive ligand-receptor interaction	NC	0.987132	0.279671	0.965657	0.476692	0.165054	0.00541714	Second gene group
Oprl1	opiate receptor-like 1 (Oprl1), mRNA	Neuroactive ligand-receptor interaction	NC	1.48363	0.339169	0.0158511	0.513308	0.155119	0.0060236	Second gene group
Cck	cholecystokinin (Cck), mRNA	Neuroactive ligand-receptor interaction	NC	0.822665	0.19024	0.191893	0.515487	0.20317	0.00120254	Second gene group
Gabbr2	gamma-aminobutyric acid (GABA) B receptor 2 (Gabbr2), mRNA	cAMP signaling pathway	NC	0.87258	0.151332	0.389305	0.526033	0.0989519	0.00120254	Second gene group
Gabbr2	gamma-aminobutyric acid (GABA) B receptor 2 (Gabbr2), mRNA	GABAergic synapse	NC	0.87258	0.151332	0.389305	0.526033	0.0989519	0.00120254	Second gene group
Gabbr2	gamma-aminobutyric acid (GABA) B receptor 2 (Gabbr2), mRNA	Morphine addiction	NC	0.87258	0.151332	0.389305	0.526033	0.0989519	0.00120254	Second gene group
Gabbr2	gamma-aminobutyric acid (GABA) B receptor 2 (Gabbr2), mRNA	Neuroactive ligand-receptor interaction	NC	0.87258	0.151332	0.389305	0.526033	0.0989519	0.00120254	Second gene group
Thrb	thyroid hormone receptor beta (Thrb), transcript variant 2, mRNA; thyroid hormone receptor beta (Thrb), transcript variant 1, mRNA	Neuroactive ligand-receptor interaction	NC	0.723116	0.0957479	0.024919	0.527269	0.110323	0.00120254	Second gene group
Grik4	glutamate receptor, ionotropic, kainate 4 (Grik4), mRNA	Neuroactive ligand-receptor interaction	NC	0.78484	0.10456	0.135558	0.543221	0.145505	0.00120254	Second gene group
Fgf22	fibroblast growth factor 22 (Fgf22), mRNA	Calcium signaling pathway	NC	0.915051	0.115212	0.826475	0.556766	0.0631485	0.0335884	Second gene group
Gabra5	gamma-aminobutyric acid (GABA) A receptor, alpha 5 (Gabra5), mRNA	GABAergic synapse	NC	1.2824	0.144127	0.131132	0.557021	0.066814	0.00312527	Second gene group
Gabra5	gamma-aminobutyric acid (GABA) A receptor, alpha 5 (Gabra5), mRNA	Morphine addiction	NC	1.2824	0.144127	0.131132	0.557021	0.066814	0.00312527	Second gene group
Gabra5	gamma-aminobutyric acid (GABA) A receptor, alpha 5 (Gabra5), mRNA	Nicotine addiction	NC	1.2824	0.144127	0.131132	0.557021	0.066814	0.00312527	Second gene group
Gabra5	gamma-aminobutyric acid (GABA) A receptor, alpha 5 (Gabra5), mRNA	Neuroactive ligand-receptor interaction	NC	1.2824	0.144127	0.131132	0.557021	0.066814	0.00312527	Second gene group
Pde8b	phosphodiesterase 8B (Pde8b), mRNA	Morphine addiction	NC	1.14707	0.175117	0.492192	0.579406	0.0475977	0.00120254	Second gene group
Cxcr4	chemokine (C-X-C motif) receptor 4 (Cxcr4), mRNA	Calcium signaling pathway	NC	0.830961	0.344495	0.597897	0.589951	0.153956	0.0264695	Second gene group
Gabra3	gamma-aminobutyric acid (GABA) A receptor, alpha 3 (Gabra3), mRNA	GABAergic synapse	NC	1.07894	0.123798	0.702301	0.590774	0.20557	0.0110375	Second gene group
Gabra3	gamma-aminobutyric acid (GABA) A receptor, alpha 3 (Gabra3), mRNA	Morphine addiction	NC	1.07894	0.123798	0.702301	0.590774	0.20557	0.0110375	Second gene group
Gabra3	gamma-aminobutyric acid (GABA) A receptor, alpha 3 (Gabra3), mRNA	Nicotine addiction	NC	1.07894	0.123798	0.702301	0.590774	0.20557	0.0110375	Second gene group
Gabra3	gamma-aminobutyric acid (GABA) A receptor, alpha 3 (Gabra3), mRNA	Neuroactive ligand-receptor interaction	NC	1.07894	0.123798	0.702301	0.590774	0.20557	0.0110375	Second gene group
Actr3b	ARP3 actin-related protein 3 homolog B (yeast) (Actr3b), mRNA	Yersinia infection	IC	0.973932	0.035662	0.901199	0.605608	0.115429	0.00120254	Fourth gene group
Mapk11	mitogen-activated protein kinase 11 (Mapk11), mRNA	Lipid and atherosclerosis	IC	0.811833	0.17767	0.258062	0.607935	0.044645	0.00120254	Fourth gene group
Mapk11	mitogen-activated protein kinase 11 (Mapk11), mRNA	Osteoclast differentiation	IC	0.811833	0.17767	0.258062	0.607935	0.044645	0.00120254	Fourth gene group
Mapk11	mitogen-activated protein kinase 11 (Mapk11), mRNA	Yersinia infection	IC	0.811833	0.17767	0.258062	0.607935	0.044645	0.00120254	Fourth gene group
Gad2	glutamate decarboxylase 2 (Gad2), mRNA	GABAergic synapse	NC	0.687241	0.0789454	0.00932058	0.610877	0.103089	0.00120254	Second gene group
Camk2d	calcium/calmodulin-dependent protein kinase II delta (Camk2d), mRNA	Lipid and atherosclerosis	IC	0.896341	0.106474	0.53654	0.612286	0.0766999	0.00120254	Fourth gene group
Camk2d	calcium/calmodulin-dependent protein kinase II delta (Camk2d), mRNA	Calcium signaling pathway	NC	0.896341	0.106474	0.53654	0.612286	0.0766999	0.00120254	Second gene group
Camk2d	calcium/calmodulin-dependent protein kinase II delta (Camk2d), mRNA	cAMP signaling pathway	NC	0.896341	0.106474	0.53654	0.612286	0.0766999	0.00120254	Second gene group
Slc32a1	solute carrier family 32 (GABA vesicular transporter), member 1 (Slc32a1), mRNA	GABAergic synapse	NC	1.17796	0.121098	0.314556	0.617181	0.156757	0.00120254	Second gene group
Slc32a1	solute carrier family 32 (GABA vesicular transporter), member 1 (Slc32a1), mRNA	Morphine addiction	NC	1.17796	0.121098	0.314556	0.617181	0.156757	0.00120254	Second gene group
Slc32a1	solute carrier family 32 (GABA vesicular transporter), member 1 (Slc32a1), mRNA	Nicotine addiction	NC	1.17796	0.121098	0.314556	0.617181	0.156757	0.00120254	Second gene group
Nfatc2	nuclear factor of activated T-cells, cytoplasmic, calcineurin-dependent 2 (Nfatc2), mRNA	Lipid and atherosclerosis	IC	0.612875	0.205531	0.0699243	0.618196	0.105457	0.00993871	Fourth gene group
Nfatc2	nuclear factor of activated T-cells, cytoplasmic, calcineurin-dependent 2 (Nfatc2), mRNA	Osteoclast differentiation	IC	0.612875	0.205531	0.0699243	0.618196	0.105457	0.00993871	Fourth gene group
Nfatc2	nuclear factor of activated T-cells, cytoplasmic, calcineurin-dependent 2 (Nfatc2), mRNA	Yersinia infection	IC	0.612875	0.205531	0.0699243	0.618196	0.105457	0.00993871	Fourth gene group
Cacna1a	no definition	Calcium signaling pathway	NC	0.770574	0.122725	0.0770605	0.634422	0.112994	0.00120254	Second gene group
Cacna1a	no definition	GABAergic synapse	NC	0.770574	0.122725	0.0770605	0.634422	0.112994	0.00120254	Second gene group
Cacna1a	no definition	Morphine addiction	NC	0.770574	0.122725	0.0770605	0.634422	0.112994	0.00120254	Second gene group
Cacna1a	no definition	Nicotine addiction	NC	0.770574	0.122725	0.0770605	0.634422	0.112994	0.00120254	Second gene group
Grin2d	glutamate receptor, ionotropic, N-methyl D-aspartate 2D (Grin2d), mRNA	Calcium signaling pathway	NC	1.38268	0.283814	0.10925	0.638862	0.18144	0.0238786	Second gene group
Grin2d	glutamate receptor, ionotropic, N-methyl D-aspartate 2D (Grin2d), mRNA	cAMP signaling pathway	NC	1.38268	0.283814	0.10925	0.638862	0.18144	0.0238786	Second gene group
Grin2d	glutamate receptor, ionotropic, N-methyl D-aspartate 2D (Grin2d), mRNA	Nicotine addiction	NC	1.38268	0.283814	0.10925	0.638862	0.18144	0.0238786	Second gene group
Grin2d	glutamate receptor, ionotropic, N-methyl D-aspartate 2D (Grin2d), mRNA	Neuroactive ligand-receptor interaction	NC	1.38268	0.283814	0.10925	0.638862	0.18144	0.0238786	Second gene group
Atp2b4	no definition	Calcium signaling pathway	NC	1.17523	0.229888	0.301784	0.646711	0.161465	0.00120254	Second gene group
Atp2b4	no definition	cAMP signaling pathway	NC	1.17523	0.229888	0.301784	0.646711	0.161465	0.00120254	Second gene group
Mcu	mitochondrial calcium uniporter (Mcu), mRNA	Calcium signaling pathway	NC	0.876584	0.118129	0.534719	0.665388	0.0863497	0.00392953	Second gene group
Tnfrsf11a	tumor necrosis factor receptor superfamily, member 11a, NFKB activator (Tnfrsf11a), mRNA	Osteoclast differentiation	IC	1.35504	0.214211	0.153412	1.50303	0.137294	0.00392953	First gene group
Il1r1	interleukin 1 receptor, type I (Il1r1), mRNA	Osteoclast differentiation	IC	0.67242	0.195402	0.108345	1.51496	0.249047	0.0350445	First gene group
Prkcg	protein kinase C, gamma (Prkcg), mRNA	Calcium signaling pathway	NC	1.34842	0.177538	0.0372392	1.51914	0.185373	0.00120254	Third gene group
Prkcg	protein kinase C, gamma (Prkcg), mRNA	GABAergic synapse	NC	1.34842	0.177538	0.0372392	1.51914	0.185373	0.00120254	Third gene group
Prkcg	protein kinase C, gamma (Prkcg), mRNA	Morphine addiction	NC	1.34842	0.177538	0.0372392	1.51914	0.185373	0.00120254	Third gene group
C3ar1	complement component 3a receptor 1 (C3ar1), mRNA	Neuroactive ligand-receptor interaction	NC	1.42697	0.36153	0.210957	1.5249	0.34813	0.0264695	Third gene group
Junb	jun B proto-oncogene (Junb), mRNA	Osteoclast differentiation	IC	0.996001	0.394769	0.983506	1.53319	0.258686	0.00120254	First gene group
Skap2	src kinase associated phosphoprotein 2 (Skap2), mRNA	Yersinia infection	IC	1.16729	0.189321	0.508464	1.55013	0.0524898	0.00221323	First gene group
Irf7	interferon regulatory factor 7 (Irf7), mRNA	Lipid and atherosclerosis	IC	1.14915	0.341588	0.632911	1.5786	0.351114	0.00993871	First gene group
Ncf1	neutrophil cytosolic factor 1 (Ncf1), mRNA	Lipid and atherosclerosis	IC	1.35649	0.481203	0.14887	1.59608	0.166311	0.00120254	First gene group
Ncf1	neutrophil cytosolic factor 1 (Ncf1), mRNA	Osteoclast differentiation	IC	1.35649	0.481203	0.14887	1.59608	0.166311	0.00120254	First gene group
Casp1	caspase 1 (Casp1), mRNA	Lipid and atherosclerosis	IC	1.11235	0.15044	0.752604	1.6128	0.190546	0.00675134	First gene group
Casp1	caspase 1 (Casp1), mRNA	Yersinia infection	IC	1.11235	0.15044	0.752604	1.6128	0.190546	0.00675134	First gene group
Olr1	oxidized low density lipoprotein (lectin-like) receptor 1 (Olr1), mRNA	Lipid and atherosclerosis	IC	0.859255	0.17985	0.464019	1.6816	0.211667	0.00120254	First gene group
Vav3	vav 3 guanine nucleotide exchange factor (Vav3), mRNA	Lipid and atherosclerosis	IC	0.881026	0.228216	0.634598	1.7063	0.35407	0.00120254	First gene group
Vav3	vav 3 guanine nucleotide exchange factor (Vav3), mRNA	Yersinia infection	IC	0.881026	0.228216	0.634598	1.7063	0.35407	0.00120254	First gene group
Vav3	vav 3 guanine nucleotide exchange factor (Vav3), mRNA	cAMP signaling pathway	NC	0.881026	0.228216	0.634598	1.7063	0.35407	0.00120254	Third gene group
Ikbke	inhibitor of kappa light polypeptide gene enhancer in B-cells, kinase epsilon (Ikbke), mRNA	Lipid and atherosclerosis	IC	1.1142	0.336899	1	1.71148	0.429915	0.0347359	First gene group
Pik3cd	phosphatidylinositol-4,5-bisphosphate 3-kinase, catalytic subunit delta (Pik3cd), mRNA	Lipid and atherosclerosis	IC	1.17156	0.144632	0.379573	1.72758	0.173904	0.00120254	First gene group
Pik3cd	phosphatidylinositol-4,5-bisphosphate 3-kinase, catalytic subunit delta (Pik3cd), mRNA	Osteoclast differentiation	IC	1.17156	0.144632	0.379573	1.72758	0.173904	0.00120254	First gene group
Pik3cd	phosphatidylinositol-4,5-bisphosphate 3-kinase, catalytic subunit delta (Pik3cd), mRNA	Yersinia infection	IC	1.17156	0.144632	0.379573	1.72758	0.173904	0.00120254	First gene group
Pik3cd	phosphatidylinositol-4,5-bisphosphate 3-kinase, catalytic subunit delta (Pik3cd), mRNA	cAMP signaling pathway	NC	1.17156	0.144632	0.379573	1.72758	0.173904	0.00120254	Third gene group
Abca1	ATP-binding cassette, subfamily A (ABC1), member 1 (Abca1), mRNA	Lipid and atherosclerosis	IC	0.953765	0.161579	0.822531	1.73268	0.270812	0.00120254	First gene group
Cyp2j10	cytochrome P450, family 2, subfamily j, polypeptide 10 (Cyp2j10), mRNA	Lipid and atherosclerosis	IC	0.840306	0.330497	0.607513	1.81999	0.198932	0.00120254	First gene group
Tlr2	toll-like receptor 2 (Tlr2), mRNA	Lipid and atherosclerosis	IC	0.879069	0.297688	0.564439	1.82294	0.294814	0.00120254	First gene group
Tlr2	toll-like receptor 2 (Tlr2), mRNA	Malaria	IC	0.879069	0.297688	0.564439	1.82294	0.294814	0.00120254	First gene group
Slc38a5	solute carrier family 38, member 5 (Slc38a5), mRNA	GABAergic synapse	NC	1.66484	0.230593	0.0598444	1.82425	0.416444	0.0060236	Third gene group
Tlr4	toll-like receptor 4 (Tlr4), mRNA	Lipid and atherosclerosis	IC	1.45426	0.300005	1	1.83707	0.220843	0.0262065	First gene group
Tlr4	toll-like receptor 4 (Tlr4), mRNA	Malaria	IC	1.45426	0.300005	1	1.83707	0.220843	0.0262065	First gene group
Tlr4	toll-like receptor 4 (Tlr4), mRNA	Yersinia infection	IC	1.45426	0.300005	1	1.83707	0.220843	0.0262065	First gene group
Adora2a	adenosine A2a receptor (Adora2a), mRNA	Calcium signaling pathway	NC	1.11397	0.143613	0.625562	1.85711	0.316462	0.00120254	Third gene group
Adora2a	adenosine A2a receptor (Adora2a), mRNA	cAMP signaling pathway	NC	1.11397	0.143613	0.625562	1.85711	0.316462	0.00120254	Third gene group
Adora2a	adenosine A2a receptor (Adora2a), mRNA	Neuroactive ligand-receptor interaction	NC	1.11397	0.143613	0.625562	1.85711	0.316462	0.00120254	Third gene group
Sele	selectin E (Sele), mRNA	Lipid and atherosclerosis	IC	1.12852	0.238909	0.682454	1.86232	0.41486	0.00120254	First gene group
Sele	selectin E (Sele), mRNA	Malaria	IC	1.12852	0.238909	0.682454	1.86232	0.41486	0.00120254	First gene group
Lilrb3l	leukocyte immunoglobulin-like receptor, subfamily B (with TM and ITIM domains), member 3-like (Lilrb3l), mRNA	Osteoclast differentiation	IC	1.43564	0.837064	0.261745	1.89206	0.179386	0.00312527	First gene group
Pde10a	phosphodiesterase 10A (Pde10a), mRNA	cAMP signaling pathway	NC	1.30327	0.203507	0.125704	1.97939	0.267032	0.00120254	Third gene group
Pde10a	phosphodiesterase 10A (Pde10a), mRNA	Morphine addiction	NC	1.30327	0.203507	0.125704	1.97939	0.267032	0.00120254	Third gene group
Gdnf	glial cell derived neurotrophic factor (Gdnf), mRNA	Calcium signaling pathway	NC	0.833443	0.287243	1	2.04901	0.731806	0.0209258	Third gene group
Lilrb4	leukocyte immunoglobulin-like receptor, subfamily B, member 4 (Lilrb4), mRNA	Osteoclast differentiation	IC	1.01001	0.60979	1	2.11803	1.34582	0.00120254	First gene group
Cd8a	CD8a molecule (Cd8a), mRNA	Yersinia infection	IC	1.77325	0.976818	1	2.29371	1.00338	0.0178369	First gene group
Fos	FBJ osteosarcoma oncogene (Fos), mRNA	Lipid and atherosclerosis	IC	0.848273	0.401671	0.348864	2.30398	0.632588	0.00120254	First gene group
Fos	FBJ osteosarcoma oncogene (Fos), mRNA	Osteoclast differentiation	IC	0.848273	0.401671	0.348864	2.30398	0.632588	0.00120254	First gene group
Fos	FBJ osteosarcoma oncogene (Fos), mRNA	Yersinia infection	IC	0.848273	0.401671	0.348864	2.30398	0.632588	0.00120254	First gene group
Fos	FBJ osteosarcoma oncogene (Fos), mRNA	cAMP signaling pathway	NC	0.848273	0.401671	0.348864	2.30398	0.632588	0.00120254	Third gene group
Thbs4	thrombospondin 4 (Thbs4), mRNA	Malaria	IC	0.686909	0.240785	1	2.34518	0.55572	0.00120254	First gene group
P2ry1	purinergic receptor P2Y, G-protein coupled, 1 (P2ry1), mRNA	Neuroactive ligand-receptor interaction	NC	1.17827	0.307996	1	2.64787	0.433074	0.00120254	Third gene group
Selp	selectin P (Selp), mRNA	Lipid and atherosclerosis	IC	0.547046	0.356569	1	2.69813	0.703884	0.00120254	First gene group
Selp	selectin P (Selp), mRNA	Malaria	IC	0.547046	0.356569	1	2.69813	0.703884	0.00120254	First gene group
Ucn2	urocortin 2 (Ucn2), mRNA	Neuroactive ligand-receptor interaction	NC	0.495728	0.258284	0.125244	2.72414	0.915789	0.00120254	Third gene group
Oxt	oxytocin/neurophysin 1 prepropeptide (Oxt), mRNA	cAMP signaling pathway	NC	1	0.500772	1	3.11059	4.13803	0.00120254	Third gene group
Oxt	oxytocin/neurophysin 1 prepropeptide (Oxt), mRNA	Neuroactive ligand-receptor interaction	NC	1	0.500772	1	3.11059	4.13803	0.00120254	Third gene group
Cybb	cytochrome b-245, beta polypeptide (Cybb), mRNA	Lipid and atherosclerosis	IC	0.864938	0.60002	0.742595	3.45812	1.42611	0.00120254	First gene group
Mmp3	no definition	Lipid and atherosclerosis	IC	1.00429	0.305907	1	3.82641	2.14498	0.00541714	First gene group
Avp	arginine vasopressin (Avp), mRNA	Neuroactive ligand-receptor interaction	NC	0.411219	0.309	0.0652128	5.23304	4.97891	0.00120254	Third gene group
Genes that decrease the expression of more than 1.5-fold from the baseline value and whose padj-value lower 0.05.
Genes that increase the expression of more than 1.5-fold from the baseline value and whose padj-value lower 0.05.
