# Supplementary material for: Genes That Associated with Action of ACTH-like Peptides with Neuroprotective Potential in Rat Brain Regions with Different Degrees of Ischemic Damage
Source: Int J Mol Sci. 2025 Jun 28;26(13):6256. doi: 10.3390/ijms26136256 (PMC12249733; doi:10.3390/ijms26136256)
Supplement: Supplementary file 1 [file ijms-26-06256-s001.zip › Supplementary Table S14.xlsx]

## Sheet: Лист4
Table S14. Characterization of the primers used for real-time RT-PCR
Gene	Primer (5’-3’)	RefSeq	Amplicon Size (bp)	Effectiveness ± Standard Error
Cxcl16	F: GGAGGAAGCCAAGACCAGTG	NM_001017478.1	191	1,91±0
	R: GACTGCTGGGTGCTCTGAA
Casp3	F: CTTGGAACGCGAAGAAAAGTG	NM_012922.2	160	2,11±0
	R: AGCCCATTTCAGGGTAATCC
Hspb1	F: GGCTACATCTCTCGGTGCTT	NM_031970.4	137	1,93±0,03
	R: GCTGATTGTGTGACTGCTTTG
Gapdh	F: ACTCTACCCACGGCAAGTTCAACG	NM_017008.4	148	2,01±0,03
	R: GTAGACTCCACGACATACTCAGCAC
