# Supplementary material for: Genes That Associated with Action of ACTH-like Peptides with Neuroprotective Potential in Rat Brain Regions with Different Degrees of Ischemic Damage
Source: Int J Mol Sci. 2025 Jun 28;26(13):6256. doi: 10.3390/ijms26136256 (PMC12249733; doi:10.3390/ijms26136256)
Supplement: Supplementary file 1 [file ijms-26-06256-s001.zip › Supplementary Table S3.xlsx]

## Sheet: Лист1
Table S3. Overlapping DEGs in IS-s vs. IR-s and IA-s vs. IR-s pairwise comparison
RefSeq ID	Gene symbol	Description	IS-s vs. IR-s			IA-s vs. IR-s
			Ratio	±SE	Padj	Ratio	±SE	Padj
NM_001172809	Ercc2	excision repair cross-complementation group 2 (Ercc2), mRNA	10.287	0.669676	0.00284673	10.1802	0.889931	0.00120254
NM_001109084	Fam71a	family with sequence similarity 71, member A (Fam71a), mRNA	2.4869	1.43372	0.00940249	4.31186	2.27731	0.00120254
NM_001108710	Coch	cochlin (Coch), mRNA	2.63518	0.821116	0.0280773	3.27667	0.892587	0.00120254
NM_053703	Map2k6	mitogen-activated protein kinase kinase 6 (Map2k6), mRNA	2.78958	0.93691	0.00284673	3.13577	0.340921	0.00120254
NM_012543	Dbp	D site of albumin promoter (albumin D-box) binding protein (Dbp), transcript variant 1, mRNA	3.0341	0.573299	0.00284673	2.75479	0.443416	0.00120254
NM_031806	Gpr6	G protein-coupled receptor 6 (Gpr6), mRNA	2.87711	0.698411	0.00284673	2.73456	0.608078	0.00120254
NM_133385	Ucn2	urocortin 2 (Ucn2), mRNA	1.97457	0.888579	0.0147416	2.72414	0.915789	0.00120254
NM_013225	Cntn6	contactin 6 (Cntn6), mRNA	2.50616	0.635622	0.00940249	2.72231	0.52198	0.00120254
NM_022234	Asic4	acid-sensing (proton-gated) ion channel family member 4 (Asic4), mRNA	2.54697	0.917938	0.00284673	2.71884	0.869472	0.00120254
NM_001191709	Iqgap3	IQ motif containing GTPase activating protein 3 (Iqgap3), mRNA	2.28571	0.568186	0.00284673	2.66303	0.470437	0.00120254
NM_012800	P2ry1	purinergic receptor P2Y, G-protein coupled, 1 (P2ry1), mRNA	2.86064	0.671348	0.00284673	2.64787	0.433074	0.00120254
NM_131906	Slco1a2	solute carrier organic anion transporter family, member 1A2 (Slco1a2), mRNA	2.48421	0.601043	0.00284673	2.61168	0.544475	0.00120254
NM_001082977	Rasgrp2	RAS guanyl releasing protein 2 (calcium and DAG-regulated) (Rasgrp2), mRNA	2.42131	0.555156	0.00284673	2.48496	0.570399	0.00120254
NM_022197	Fos	FBJ osteosarcoma oncogene (Fos), mRNA	1.87838	0.629168	0.00284673	2.30398	0.632588	0.00120254
NM_173310	Chst15	carbohydrate (N-acetylgalactosamine 4-sulfate 6-O) sulfotransferase 15 (Chst15), mRNA	2.17199	0.34613	0.00284673	2.24666	0.357159	0.00120254
NM_017259	Btg2	BTG family, member 2 (Btg2), mRNA	1.8282	0.569492	0.00284673	2.2319	0.631149	0.00120254
NM_001008880	Scn4b	sodium channel, voltage-gated, type IV, beta subunit (Scn4b), mRNA	1.74161	0.46544	0.00284673	2.20945	0.594798	0.00120254
NM_031743	Slc24a2	no definition	1.82076	0.455072	0.00284673	2.18642	0.48858	0.00120254
NM_001109467	Emid1	EMI domain containing 1 (Emid1), mRNA	2.30432	0.950572	0.0255949	2.16781	0.696127	0.00473211
NM_172022	Lzts3	leucine zipper, putative tumor suppressor family member 3 (Lzts3), mRNA	2.28263	0.311502	0.00284673	2.13866	0.354359	0.00120254
NM_012779	Aqp5	aquaporin 5 (Aqp5), mRNA	2.35042	0.838831	0.0440138	2.1386	0.408799	0.0141669
NM_023978	Per3	period circadian clock 3 (Per3), mRNA	2.03276	0.376888	0.00284673	2.10926	0.22583	0.00120254
NM_013165	Cckbr	cholecystokinin B receptor (Cckbr), mRNA	2.45362	0.48482	0.00940249	2.09596	0.371229	0.00120254
NM_001033882; NM_001033883; NM_022177	Cxcl12; Cxcl12; Cxcl12	no definition; chemokine (C-X-C motif) ligand 12 (Cxcl12), transcript variant 3, mRNA; chemokine (C-X-C motif) ligand 12 (Cxcl12), transcript variant 1, mRNA	1.626	0.238623	0.0147416	2.09217	0.315807	0.00120254
NM_022236	Pde10a	phosphodiesterase 10A (Pde10a), mRNA	1.55989	0.237549	0.00536967	1.97939	0.267032	0.00120254
NM_001017380	Cyld	no definition	1.8339	0.288933	0.00284673	1.97814	0.121231	0.00120254
NM_178106	Entpd3	ectonucleoside triphosphate diphosphohydrolase 3 (Entpd3), mRNA	2.08059	0.63212	0.00284673	1.9689	0.480778	0.00120254
NM_001107212	Adamts3	ADAM metallopeptidase with thrombospondin type 1, motif 3 (Adamts3), mRNA	2.16126	0.528398	0.0111516	1.96628	0.352343	0.00473211
NM_001191839	Trim66	tripartite motif-containing 66 (Trim66), mRNA	2.2661	0.733419	0.00940249	1.95084	0.413512	0.00120254
NM_017090	Gucy1a3	guanylate cyclase 1, soluble, alpha 3 (Gucy1a3), mRNA	1.77528	0.412929	0.00284673	1.92366	0.283026	0.00120254
NM_001107179	Lmod1	no definition	1.69703	0.276816	0.0321875	1.91538	0.286703	0.00120254
NM_001107280	Pcdh20	protocadherin 20 (Pcdh20), mRNA	1.9245	0.49181	0.00284673	1.89347	0.400539	0.00120254
NM_001107863	Ppm1k	protein phosphatase, Mg2+/Mn2+ dependent, 1K (Ppm1k), mRNA	1.62288	0.311252	0.00751991	1.88801	0.452446	0.00120254
NM_001134593	Ciart	circadian associated repressor of transcription (Ciart), mRNA	1.73721	0.232726	0.0344282	1.86586	0.305482	0.00120254
NM_001106960	Frmpd4	FERM and PDZ domain containing 4 (Frmpd4), mRNA	2.15763	0.621991	0.00940249	1.85982	0.312981	0.00312527
NM_053294	Adora2a	adenosine A2a receptor (Adora2a), mRNA	1.8436	0.301104	0.00284673	1.85711	0.316462	0.00120254
NM_021697	Kcnv1	potassium channel, subfamily V, member 1 (Kcnv1), mRNA	1.69993	0.529345	0.0476623	1.84233	0.437855	0.00120254
NM_001105734	Dusp10	dual specificity phosphatase 10 (Dusp10), mRNA	1.62084	0.680838	0.0160141	1.83541	0.437315	0.00120254
NM_175579	Wnk4	WNK lysine deficient protein kinase 4 (Wnk4), mRNA	1.86761	0.457013	0.0177031	1.81216	0.452314	0.00120254
NM_057207	Sv2b	no definition	1.94	0.792963	0.00284673	1.79662	0.543444	0.00120254
NM_001134595	Slc26a10	solute carrier family 26, member 10 (Slc26a10), mRNA	1.82229	0.542178	0.030841	1.79409	0.404496	0.00221323
NM_001012049	Mfap3l	microfibrillar-associated protein 3-like (Mfap3l), mRNA	1.77248	0.362441	0.0147416	1.7798	0.1005	0.00120254
NM_001014254	Clk2	CDC-like kinase 2 (Clk2), mRNA	3.02541	0.299636	0.00284673	1.77115	0.134159	0.00120254
NM_001191789	Lrrk2	leucine-rich repeat kinase 2 (Lrrk2), mRNA	1.51857	0.286627	0.0160141	1.75027	0.280966	0.00120254
NM_022198	Clcn4	chloride channel, voltage-sensitive 4 (Clcn4), mRNA	1.61808	0.22124	0.00284673	1.74595	0.210855	0.00120254
NM_024138	Gng7	guanine nucleotide binding protein (G protein), gamma 7 (Gng7), mRNA	1.55744	0.338965	0.012924	1.73997	0.419324	0.00120254
NM_001170473	Tyw5	tRNA-yW synthesizing protein 5 (Tyw5), transcript variant 1, mRNA	1.80313	0.267976	0.0294711	1.73593	0.163875	0.00541714
NM_138613	Rnf112	ring finger protein 112 (Rnf112), mRNA	2.22884	0.491034	0.00284673	1.7344	0.153495	0.00120254
NM_138506	Adra2c	adrenoceptor alpha 2C (Adra2c), mRNA	2.35396	0.605103	0.00284673	1.73226	0.398398	0.00120254
NM_053441	Slco1c1	solute carrier organic anion transporter family, member 1c1 (Slco1c1), mRNA	1.90792	0.655832	0.00284673	1.7295	0.340272	0.00120254
NM_001108978	Pik3cd	phosphatidylinositol-4,5-bisphosphate 3-kinase, catalytic subunit delta (Pik3cd), mRNA	1.70156	0.191328	0.00284673	1.72758	0.173904	0.00120254
NM_053630	Kcnh4	potassium voltage-gated channel, subfamily H (eag-related), member 4 (Kcnh4), mRNA	1.68155	0.152779	0.0294711	1.72506	0.372633	0.00120254
NM_001025712	Itm2a	integral membrane protein 2A (Itm2a), mRNA	1.69511	0.185016	0.00284673	1.72287	0.185505	0.00120254
NM_001008722	Irf8	interferon regulatory factor 8 (Irf8), mRNA	1.56587	0.262251	0.0372697	1.71772	0.0955567	0.00120254
NM_001107690	Fam189b	family with sequence similarity 189, member B (Fam189b), mRNA	1.63639	0.219313	0.00284673	1.69496	0.0685742	0.00120254
NM_001276470	Prrt2	proline-rich transmembrane protein 2 (Prrt2), transcript variant 1, mRNA	1.6912	0.304111	0.00284673	1.69089	0.152675	0.00120254
NM_001007757	Armcx6	armadillo repeat containing, X-linked 6 (Armcx6), mRNA	1.63587	0.200414	0.0280773	1.68646	0.253524	0.00120254
NM_001003711	Jph4	junctophilin 4 (Jph4), mRNA	2.01868	0.309807	0.00284673	1.68613	0.213776	0.00120254
NM_021758	Lin7b	lin-7 homolog B (C. elegans) (Lin7b), mRNA	1.7909	0.242543	0.00284673	1.67816	0.349258	0.00120254
NM_017289	Gabrd	gamma-aminobutyric acid (GABA) A receptor, delta (Gabrd), mRNA	1.66731	0.319522	0.0255949	1.67117	0.339957	0.00473211
NM_024000	Camkv	CaM kinase-like vesicle-associated (Camkv), mRNA	1.91614	0.309388	0.00284673	1.67081	0.189076	0.00120254
NM_001012347	Rgs7bp	regulator of G-protein signaling 7 binding protein (Rgs7bp), mRNA	1.73349	0.286039	0.0355027	1.66672	0.223377	0.00221323
NM_001108286	Ypel2	yippee-like 2 (Drosophila) (Ypel2), mRNA	1.58765	0.201212	0.00940249	1.65843	0.15977	0.00120254
NM_001012223	Bin2	bridging integrator 2 (Bin2), mRNA	1.63139	0.190521	0.0177031	1.65129	0.11464	0.00120254
NM_133422	Zfp483	zinc finger protein 483 (Zfp483), mRNA	1.71194	0.688723	0.0255949	1.64182	0.154483	0.00312527
NM_012548	Edn1	endothelin 1 (Edn1), mRNA	1.66435	0.39081	0.0207717	1.63205	0.364979	0.00392953
NM_001106446	Zbtb7b	zinc finger and BTB domain containing 7B (Zbtb7b), mRNA	1.58348	0.376825	0.0160141	1.62648	0.155694	0.00120254
NM_019309	Grik2	glutamate receptor, ionotropic, kainate 2 (Grik2), mRNA	1.83791	0.257065	0.00284673	1.6228	0.153837	0.00120254
NM_057130	Hrk	no definition	1.69439	0.459797	0.00284673	1.61366	0.446384	0.00120254
NM_019194	Tef	thyrotrophic embryonic factor (Tef), mRNA	1.80631	0.284049	0.00284673	1.60936	0.124521	0.00120254
NM_001107236	Cobl	cordon-bleu WH2 repeat protein (Cobl), mRNA	1.54736	0.317744	0.00751991	1.57894	0.297019	0.00120254
NM_013045	Tnr	tenascin R (Tnr), mRNA	1.88121	0.892492	0.0364504	1.56418	0.176237	0.0497939
NM_001024327	Zfp467	zinc finger protein 467 (Zfp467), mRNA	1.78354	0.224167	0.00284673	1.56025	0.184577	0.0060236
NM_001106069	Fcho1	FCH domain only 1 (Fcho1), mRNA	1.61182	0.170274	0.00284673	1.55915	0.237289	0.00120254
NM_001106913	Clk1	CDC-like kinase 1 (Clk1), mRNA	1.56025	0.206206	0.00536967	1.55789	0.0650022	0.00120254
NM_001136241	Ngef	neuronal guanine nucleotide exchange factor (Ngef), mRNA	1.67484	0.24122	0.00284673	1.55701	0.224146	0.00120254
NM_001172079	Icam5	intercellular adhesion molecule 5, telencephalin (Icam5), mRNA	1.80607	0.24744	0.00284673	1.54872	0.27467	0.00120254
NM_001107985	Extl1	exostosin-like glycosyltransferase 1 (Extl1), mRNA	1.60699	0.110003	0.00536967	1.54296	0.26305	0.00221323
NM_001024345	Tpm2	tropomyosin 2, beta (Tpm2), mRNA	1.744	0.475099	0.0207717	1.54113	0.179179	0.0104504
NM_012870	Tnfrsf11b	tumor necrosis factor receptor superfamily, member 11b (Tnfrsf11b), mRNA	1.83101	0.321991	0.0160141	1.52656	0.204749	0.0297861
NM_030839	Syt13	synaptotagmin XIII (Syt13), mRNA	1.82789	0.449631	0.00284673	1.52539	0.222425	0.0060236
NM_012628	Prkcg	protein kinase C, gamma (Prkcg), mRNA	1.62483	0.113152	0.00284673	1.51914	0.185373	0.00120254
NM_001109310	Efhd1	EF-hand domain family, member D1 (Efhd1), mRNA	1.5449	0.248936	0.00284673	1.50576	0.25731	0.00392953
NM_175708	Car11	carbonic anhydrase 11 (Car11), mRNA	1.6975	0.2641	0.00284673	1.50086	0.2493	0.00120254
NM_001107204	Lrrc8b	leucine rich repeat containing 8 family, member B (Lrrc8b), mRNA	0.607181	0.0866232	0.00940249	0.664676	0.126285	0.00392953
NM_138526	Ccrn4l	CCR4 carbon catabolite repression 4-like (S. cerevisiae) (Ccrn4l), mRNA	0.664882	0.0536145	0.0207717	0.663335	0.152119	0.00120254
NM_057197	Decr1	2,4-dienoyl CoA reductase 1, mitochondrial (Decr1), mRNA	0.622066	0.180795	0.00751991	0.661262	0.192715	0.00392953
NM_001108563	Sypl2	synaptophysin-like 2 (Sypl2), mRNA	0.477228	0.0882588	0.00284673	0.65747	0.149261	0.0238786
NM_001107417	Neto2	neuropilin (NRP) and tolloid (TLL)-like 2 (Neto2), mRNA	0.639412	0.108093	0.012924	0.654063	0.104226	0.00221323
NM_001271181	Ociad2	OCIA domain containing 2 (Ociad2), mRNA	0.646625	0.0903315	0.00940249	0.653093	0.108948	0.00120254
NM_001191000	Lemd3	LEM domain containing 3 (Lemd3), mRNA	0.65618	0.0414044	0.0364504	0.649069	0.0514985	0.00120254
NM_001079893; NM_001270835; NM_001270836	Dusp14; Dusp14; Dusp14	dual specificity phosphatase 14 (Dusp14), transcript variant 1, mRNA; dual specificity phosphatase 14 (Dusp14), transcript variant 2, mRNA; dual specificity phosphatase 14 (Dusp14), transcript variant 3, mRNA	0.610916	0.102721	0.0111516	0.64845	0.146468	0.00312527
NM_001107834	Pbx3	pre-B-cell leukemia homeobox 3 (Pbx3), mRNA	0.664876	0.117448	0.012924	0.647804	0.129271	0.00120254
NM_001007738	Tmem252	transmembrane protein 252 (Tmem252), mRNA	0.53114	0.125737	0.00284673	0.646473	0.0539363	0.0104504
NM_001009965	Tsku	tsukushi, small leucine rich proteoglycan (Tsku), mRNA	0.462479	0.104284	0.00284673	0.644392	0.0872178	0.00541714
NM_134454	Angpt2	angiopoietin 2 (Angpt2), mRNA	0.640216	0.118834	0.00751991	0.638395	0.0400238	0.00120254
NM_017269	Ptprj	no definition	0.64585	0.0883519	0.00284673	0.626663	0.0786751	0.00120254
NM_001007673	Mmd	monocyte to macrophage differentiation-associated (Mmd), mRNA	0.633264	0.0851479	0.00284673	0.625667	0.0871833	0.00120254
NM_001107681	Ppm1l	protein phosphatase, Mg2+/Mn2+ dependent, 1L (Ppm1l), mRNA	0.612465	0.143575	0.00284673	0.620739	0.123438	0.00120254
NM_001109116	Prr7	proline rich 7 (synaptic) (Prr7), mRNA	0.654306	0.0384596	0.0111516	0.62042	0.196298	0.00120254
NM_001107805	Nfatc2	nuclear factor of activated T-cells, cytoplasmic, calcineurin-dependent 2 (Nfatc2), mRNA	0.501973	0.118525	0.00536967	0.618196	0.105457	0.00993871
NM_031055	Mmp9	matrix metallopeptidase 9 (Mmp9), mRNA	0.619405	0.160311	0.0207717	0.613519	0.111709	0.00120254
NM_001271385	Prmt8	protein arginine methyltransferase 8 (Prmt8), mRNA	0.641076	0.170278	0.00284673	0.61196	0.243671	0.00120254
NM_017316	Slc23a2	solute carrier family 23 (ascorbic acid transporter), member 2 (Slc23a2), mRNA	0.593441	0.0731669	0.00284673	0.611188	0.069911	0.00120254
NM_001108218	Hecw2	HECT, C2 and WW domain containing E3 ubiquitin protein ligase 2 (Hecw2), mRNA	0.590491	0.151593	0.0344282	0.610436	0.156002	0.00541714
NM_001014221	LOC363337	similar to RIKEN cDNA 1700081O22 (LOC363337), mRNA	0.536094	0.161083	0.00284673	0.602528	0.201791	0.00120254
NM_001191563	Sorcs1	sortilin-related VPS10 domain containing receptor 1 (Sorcs1), mRNA	0.575099	0.0832167	0.00284673	0.601561	0.100212	0.00120254
NM_023023	Dpysl5	dihydropyrimidinase-like 5 (Dpysl5), mRNA	0.606485	0.0752116	0.00284673	0.595099	0.0722622	0.00120254
NM_001173357	Dmkn	no definition	0.580293	0.0982227	0.00284673	0.594012	0.125659	0.00120254
NM_001030020	Prkar2b	protein kinase, cAMP dependent regulatory, type II beta (Prkar2b), mRNA	0.665394	0.0815471	0.00940249	0.593266	0.0735128	0.00120254
NM_080692	Cacng4	calcium channel, voltage-dependent, gamma subunit 4 (Cacng4), mRNA	0.647278	0.082405	0.00536967	0.592228	0.103083	0.00120254
NM_133611	Slc2a13	solute carrier family 2 (facilitated glucose transporter), member 13 (Slc2a13), mRNA	0.650931	0.126518	0.00284673	0.591798	0.0887003	0.00120254
NM_022205	Cxcr4	chemokine (C-X-C motif) receptor 4 (Cxcr4), mRNA	0.505371	0.104661	0.0382571	0.589951	0.153956	0.0264695
NM_053986	Myo1b	myosin Ib (Myo1b), mRNA	0.562404	0.101299	0.00284673	0.57997	0.113199	0.00120254
NM_199268	Pde8b	phosphodiesterase 8B (Pde8b), mRNA	0.597438	0.0480213	0.00284673	0.579406	0.0475977	0.00120254
NM_017091	Pcsk1	proprotein convertase subtilisin/kexin type 1 (Pcsk1), mRNA	0.427279	0.0794703	0.00284673	0.569042	0.187427	0.00541714
NM_178094	Itpkc	inositol-trisphosphate 3-kinase C (Itpkc), mRNA	0.661564	0.109401	0.0270567	0.565356	0.0401117	0.00120254
NM_001270807; NM_001270808; NM_001270809; NM_001270810; NM_001270811; NM_133386	Sphk1; Sphk1; Sphk1; Sphk1; Sphk1; Sphk1	sphingosine kinase 1 (Sphk1), transcript variant 2, mRNA; sphingosine kinase 1 (Sphk1), transcript variant 3, mRNA; sphingosine kinase 1 (Sphk1), transcript variant 4, mRNA; sphingosine kinase 1 (Sphk1), transcript variant 5, mRNA; sphingosine kinase 1 (Sphk1), transcript variant 1, mRNA; sphingosine kinase 1 (Sphk1), transcript variant 6, mRNA	0.505358	0.114478	0.0177031	0.559419	0.0989813	0.00873855
NM_012752	Cd24	CD24 molecule (Cd24), mRNA	0.466811	0.100326	0.00284673	0.554243	0.0714794	0.00120254
NM_001111055; NM_001111056; NM_001111057; NM_012894	Adarb1; Adarb1; Adarb1; Adarb1	no definition; adenosine deaminase, RNA-specific, B1 (Adarb1), transcript variant 3, mRNA; no definition; adenosine deaminase, RNA-specific, B1 (Adarb1), transcript variant 1, mRNA	0.642371	0.0730309	0.00284673	0.551786	0.0772109	0.00120254
NM_001271031	Tmem231	transmembrane protein 231 (Tmem231), mRNA	0.61272	0.114456	0.0221433	0.551454	0.0841518	0.00120254
NM_013216	Rheb	Ras homolog enriched in brain (Rheb), mRNA	0.544587	0.0687168	0.00284673	0.550824	0.0909408	0.00120254
NM_001004087	Pcdh7	no definition	0.590802	0.109854	0.0344282	0.549243	0.0658951	0.00120254
NM_017128	Inhba	inhibin beta-A (Inhba), mRNA	0.367083	0.138398	0.00284673	0.548558	0.218605	0.00120254
NM_001172103	Pim2	pim-2 oncogene (Pim2), mRNA	0.65256	0.0761091	0.0160141	0.546344	0.139162	0.00120254
NM_001107529	Prc1	protein regulator of cytokinesis 1 (Prc1), mRNA	0.437341	0.117512	0.00284673	0.546186	0.147079	0.00120254
NM_001270986	Gpr176	G protein-coupled receptor 176 (Gpr176), mRNA	0.592917	0.0561968	0.00284673	0.539514	0.15733	0.00120254
NM_001106581	Pdk3	pyruvate dehydrogenase kinase, isozyme 3 (Pdk3), mRNA	0.523133	0.0716908	0.00284673	0.538391	0.0898385	0.00120254
NM_001108662	Melk	maternal embryonic leucine zipper kinase (Melk), mRNA	0.394424	0.0879176	0.0111516	0.534687	0.0931286	0.00541714
NM_001100558	Tiam1	no definition	0.664753	0.0773922	0.00940249	0.529658	0.0923666	0.00120254
NM_001270854; NM_012672	Thrb; Thrb	thyroid hormone receptor beta (Thrb), transcript variant 2, mRNA; thyroid hormone receptor beta (Thrb), transcript variant 1, mRNA	0.660052	0.138862	0.00536967	0.527269	0.110323	0.00120254
NM_001012176	Rsph1	radial spoke head 1 homolog (Chlamydomonas) (Rsph1), mRNA	0.544213	0.302351	0.0497874	0.527161	0.153082	0.00120254
NM_001113521; NM_001113522; NM_053740	Arhgef7; Arhgef7; Arhgef7	Rho guanine nucleotide exchange factor (GEF) 7 (Arhgef7), transcript variant 1, mRNA; Rho guanine nucleotide exchange factor (GEF) 7 (Arhgef7), transcript variant 2, mRNA; Rho guanine nucleotide exchange factor (GEF) 7 (Arhgef7), transcript variant 3, mRNA	0.596243	0.0624638	0.00284673	0.526862	0.0674003	0.00120254
NM_001170326	Gpr158	G protein-coupled receptor 158 (Gpr158), mRNA	0.623811	0.121971	0.00284673	0.519762	0.112743	0.00120254
NM_138922	Nos1ap	nitric oxide synthase 1 (neuronal) adaptor protein (Nos1ap), mRNA	0.647787	0.104657	0.0234538	0.516941	0.0633787	0.00120254
NM_001191843	Atp6ap1l	ATPase, H+ transporting, lysosomal accessory protein 1-like (Atp6ap1l), mRNA	0.562695	0.191868	0.00284673	0.515494	0.156748	0.00120254
NM_012829	Cck	cholecystokinin (Cck), mRNA	1.8033	1.15972	0.00284673	0.515487	0.20317	0.00120254
NM_001126292	RGD1563441	similar to RIKEN cDNA A030009H04 (RGD1563441), mRNA	0.61045	0.0615532	0.00284673	0.514089	0.111862	0.00120254
NM_032069	Grip1	glutamate receptor interacting protein 1 (Grip1), mRNA	0.592612	0.126381	0.00284673	0.510497	0.0660098	0.00120254
NM_012620	Serpine1	serpin peptidase inhibitor, clade E (nexin, plasminogen activator inhibitor type 1), member 1 (Serpine1), mRNA	0.40809	0.119003	0.00284673	0.507611	0.0767139	0.00120254
NM_031321	Slit3	slit homolog 3 (Drosophila) (Slit3), mRNA	0.559567	0.0503333	0.00284673	0.502324	0.0838653	0.00120254
NM_053817	Nrxn3	neurexin 3 (Nrxn3), mRNA	0.618775	0.121658	0.00284673	0.501704	0.0908245	0.00120254
NM_031655	Lxn	latexin (Lxn), mRNA	0.535895	0.0870421	0.00284673	0.500062	0.0839867	0.00120254
NM_001106375	Papss2	3'-phosphoadenosine 5'-phosphosulfate synthase 2 (Papss2), mRNA	0.542374	0.0754052	0.00284673	0.498035	0.0482586	0.00120254
NM_001033079	Slc6a17	solute carrier family 6 (neutral amino acid transporter), member 17 (Slc6a17), mRNA	0.57583	0.094514	0.00284673	0.496302	0.0907684	0.00120254
NM_001270962; NM_001270963; NM_031739	Kcnd3; Kcnd3; Kcnd3	potassium voltage-gated channel, Shal-related subfamily, member 3 (Kcnd3), transcript variant 1, mRNA; potassium voltage-gated channel, Shal-related subfamily, member 3 (Kcnd3), transcript variant 2, mRNA; potassium voltage-gated channel, Shal-related subfamily, member 3 (Kcnd3), transcript variant 3, mRNA	0.619783	0.113264	0.00284673	0.495027	0.0716836	0.00120254
NM_001107019	Rap1gap2	RAP1 GTPase activating protein 2 (Rap1gap2), mRNA	0.614609	0.127862	0.00284673	0.494962	0.0892615	0.00120254
NM_001107323	Tubgcp3	tubulin, gamma complex associated protein 3 (Tubgcp3), mRNA	0.502503	0.10462	0.00284673	0.493869	0.102364	0.00120254
NM_021771	Trpc3	transient receptor potential cation channel, subfamily C, member 3 (Trpc3), mRNA	0.538686	0.148373	0.00284673	0.492563	0.139204	0.00120254
NM_013046	Trh	thyrotropin releasing hormone (Trh), mRNA	0.457242	0.139789	0.00284673	0.492174	0.174155	0.00120254
NM_053382	Tnfaip6	tumor necrosis factor alpha induced protein 6 (Tnfaip6), mRNA	0.368422	0.0562058	0.00284673	0.489069	0.0728569	0.00120254
NM_001013867	Rsph10b	radial spoke head 10 homolog B (Chlamydomonas) (Rsph10b), mRNA	0.563415	0.360741	0.0255949	0.488253	0.159543	0.00120254
NM_001106378	Agpat3	1-acylglycerol-3-phosphate O-acyltransferase 3 (Agpat3), mRNA	0.528648	0.0907377	0.00284673	0.488182	0.0612428	0.00120254
NM_001191628	Tenm4	teneurin transmembrane protein 4 (Tenm4), mRNA	0.576292	0.118334	0.00284673	0.484091	0.111691	0.00120254
NM_001025060	LOC502684	hypothetical protein LOC502684 (LOC502684), mRNA	0.468393	0.272304	0.0406718	0.477284	0.146281	0.00473211
NM_001012042	Xkr6	XK, Kell blood group complex subunit-related family, member 6 (Xkr6), mRNA	0.537986	0.0757141	0.00284673	0.474076	0.0850338	0.00120254
NM_173331	Mapk15	mitogen-activated protein kinase 15 (Mapk15), mRNA	0.55367	0.22277	0.0221433	0.473724	0.0800402	0.00120254
NM_001107197	Igsf9	immunoglobulin superfamily, member 9 (Igsf9), mRNA	0.447451	0.0795272	0.00284673	0.471951	0.113145	0.00120254
NM_145786	Ppp1r32	protein phosphatase 1, regulatory subunit 32 (Ppp1r32), mRNA	0.563189	0.380426	0.0476623	0.470452	0.180705	0.00120254
NM_152935	Tomm20	translocase of outer mitochondrial membrane 20 homolog (yeast) (Tomm20), mRNA	0.533151	0.0553285	0.00284673	0.469599	0.0641942	0.00120254
NM_001134887	Nt5dc3	5'-nucleotidase domain containing 3 (Nt5dc3), mRNA	0.602891	0.0804075	0.00284673	0.469234	0.0703534	0.00120254
NM_139230; NM_139231	Nexn; Nexn	nexilin (F actin binding protein) (Nexn), transcript variant s, mRNA; nexilin (F actin binding protein) (Nexn), transcript variant b, mRNA	0.43581	0.13706	0.00284673	0.46849	0.170254	0.00120254
NM_031242	Cds1	CDP-diacylglycerol synthase 1 (Cds1), mRNA	0.584055	0.204973	0.012924	0.465802	0.0999374	0.00120254
NM_153727	Gpr3	G protein-coupled receptor 3 (Gpr3), mRNA	0.332856	0.130686	0.00940249	0.462344	0.17504	0.00392953
NM_001124768; NM_001124769; NM_001124770; NM_012666	Tac1; Tac1; Tac1; Tac1	tachykinin, precursor 1 (Tac1), transcript variant 2, mRNA; no definition; tachykinin, precursor 1 (Tac1), transcript variant 4, mRNA; tachykinin, precursor 1 (Tac1), transcript variant 1, mRNA	0.453395	0.066969	0.00284673	0.457572	0.0688186	0.00120254
NM_212541	Slc44a4	solute carrier family 44, member 4 (Slc44a4), mRNA	0.367955	0.251003	0.00284673	0.441511	0.163768	0.00120254
NM_199370	Krt8	keratin 8 (Krt8), mRNA	0.360192	0.161656	0.00284673	0.441452	0.104208	0.00120254
NM_001134638	Tmem114	transmembrane protein 114 (Tmem114), mRNA	0.320514	0.111201	0.0382571	0.440884	0.194295	0.0209258
NM_017139	Penk	no definition	0.463525	0.0856772	0.00284673	0.44038	0.106009	0.00120254
NM_139087	Cgref1	cell growth regulator with EF hand domain 1 (Cgref1), mRNA	0.529444	0.0875458	0.00284673	0.439806	0.102566	0.00120254
NM_033237	Gal	galanin/GMAP prepropeptide (Gal), mRNA	0.517185	0.205871	0.00751991	0.438953	0.152833	0.00120254
NM_031142	Doc2b	no definition	0.557742	0.152753	0.00284673	0.431194	0.117928	0.00120254
NM_001271261	Pxdn	no definition	0.483672	0.0495206	0.00284673	0.42886	0.0435	0.00120254
NM_001100581	RGD1310371	similar to RIKEN cDNA 1700026D08 (RGD1310371), mRNA	0.470061	0.28791	0.0280773	0.428079	0.194614	0.00120254
NM_138858	Slc9a5	solute carrier family 9, subfamily A (NHE5, cation proton antiporter 5), member 5 (Slc9a5), mRNA	0.590704	0.162677	0.00284673	0.426847	0.126275	0.00120254
NM_001033655	Dnah1	no definition	0.49789	0.367278	0.00751991	0.426527	0.167342	0.00120254
NM_080482	Brinp1	bone morphogenetic protein/retinoic acid inducible neural-specific 1 (Brinp1), mRNA	0.44009	0.128548	0.00284673	0.424107	0.147651	0.00120254
NM_012685	Vipr1	no definition	0.443981	0.0935033	0.00284673	0.423672	0.176704	0.00120254
NM_001191770	Plekhh2	pleckstrin homology domain containing, family H (with MyTH4 domain) member 2 (Plekhh2), mRNA	0.532301	0.111473	0.0255949	0.41961	0.112136	0.00120254
NM_001017479	Tmem100	transmembrane protein 100 (Tmem100), mRNA	0.542665	0.0725109	0.00284673	0.418355	0.0448892	0.00120254
NM_001012352	Dusp26	dual specificity phosphatase 26 (putative) (Dusp26), mRNA	0.575527	0.0932926	0.00284673	0.416157	0.0875088	0.00120254
NM_001109075	Cfap126	similar to RIKEN cDNA 1700009P17 (RGD1562658), mRNA	0.410954	0.218982	0.00284673	0.414011	0.13213	0.00120254
NM_001109102	Fam167a	family with sequence similarity 167, member A (Fam167a), mRNA	0.359679	0.0409599	0.00284673	0.40947	0.0577001	0.00120254
NM_001108834	Stac2	SH3 and cysteine rich domain 2 (Stac2), mRNA	0.630928	0.117985	0.00536967	0.4077	0.0698749	0.00120254
NM_080394	Reln	reelin (Reln), mRNA	0.383038	0.0639874	0.00284673	0.396587	0.0661741	0.00120254
NM_053917	Inpp4b	inositol polyphosphate-4-phosphatase, type II (Inpp4b), mRNA	0.404124	0.12682	0.00284673	0.396076	0.113814	0.00120254
NM_001031656	Serinc2	serine incorporator 2 (Serinc2), mRNA	0.600114	0.160891	0.0234538	0.395826	0.107171	0.00120254
NM_001109344	Dok5	docking protein 5 (Dok5), mRNA	0.557044	0.200642	0.0255949	0.392676	0.0981241	0.00120254
NM_001034199	Nptx2	neuronal pentraxin II (Nptx2), mRNA	0.366977	0.13979	0.00284673	0.381147	0.210195	0.00120254
NM_001033864; NM_057138	Cflar; Cflar	CASP8 and FADD-like apoptosis regulator (Cflar), transcript variant 1, mRNA; no definition	0.365281	0.0701933	0.00284673	0.380226	0.0727849	0.00120254
NM_173839	Tph2	tryptophan hydroxylase 2 (Tph2), mRNA	0.390967	0.130087	0.00284673	0.378268	0.132683	0.00120254
NM_022940	Pdzd2	PDZ domain containing 2 (Pdzd2), mRNA	0.391027	0.0554561	0.00284673	0.372672	0.0675039	0.00120254
NM_001105833	Phospho1	phosphatase, orphan 1 (Phospho1), mRNA	0.4992	0.0817554	0.00284673	0.368621	0.0546978	0.00120254
NM_001034068; NM_001034069; NM_001034070; NM_001034071; NM_001034072; NM_001034073; NM_001034074; NM_001034075; NM_019131	Tpm1; Tpm1; Tpm1; Tpm1; Tpm1; Tpm1; Tpm1; Tpm1; Tpm1	tropomyosin 1, alpha (Tpm1), transcript variant 1, mRNA; no definition; no definition; no definition; tropomyosin 1, alpha (Tpm1), transcript variant 5, mRNA; tropomyosin 1, alpha (Tpm1), transcript variant 7, mRNA; tropomyosin 1, alpha (Tpm1), transcript variant 8, mRNA; no definition; no definition	0.40131	0.0741836	0.00284673	0.366288	0.0714312	0.00120254
NM_001108859	Irf6	interferon regulatory factor 6 (Irf6), mRNA	0.303219	0.0735523	0.00284673	0.364129	0.114792	0.00120254
NM_021658	Hcn4	hyperpolarization activated cyclic nucleotide-gated potassium channel 4 (Hcn4), mRNA	0.37858	0.11091	0.0255949	0.360557	0.0808227	0.00120254
NM_001106028	Cdkn3	no definition	0.211043	0.0502118	0.00940249	0.351038	0.0890925	0.00312527
NM_207617	Iqsec3	IQ motif and Sec7 domain 3 (Iqsec3), mRNA	0.575157	0.148162	0.00284673	0.348594	0.0578695	0.00120254
NM_001271152	Paqr9	progestin and adipoQ receptor family member IX (Paqr9), mRNA	0.500164	0.13842	0.0234538	0.348326	0.0912479	0.00120254
NM_001106687	Clspn	claspin (Clspn), mRNA	0.314772	0.0836878	0.00284673	0.344248	0.112998	0.00120254
NM_199392	Tox2	TOX high mobility group box family member 2 (Tox2), mRNA	0.50377	0.17464	0.00284673	0.342271	0.0698499	0.00120254
NM_001044301	Muc15	mucin 15, cell surface associated (Muc15), mRNA	0.304377	0.135183	0.0394214	0.337687	0.165059	0.0168284
NM_001107807	Pmepa1	prostate transmembrane protein, androgen induced 1 (Pmepa1), mRNA	0.359529	0.0430154	0.00284673	0.335759	0.0592574	0.00120254
NM_001271259	LOC100359977	sialomucin core protein 24-like (LOC100359977), mRNA	0.304966	0.0752242	0.0207717	0.334313	0.0559098	0.00221323
NM_001013941	LOC298795	similar to 14-3-3 protein sigma (LOC298795), mRNA	0.378137	0.0723067	0.00284673	0.33335	0.0550911	0.00120254
NM_030997	Vgf	VGF nerve growth factor inducible (Vgf), mRNA	0.362454	0.0612217	0.00284673	0.331139	0.0578685	0.00120254
NM_001015017	Olfm2	olfactomedin 2 (Olfm2), mRNA	0.564842	0.189138	0.00284673	0.329815	0.0899755	0.00120254
NM_001008828	Krt75	no definition	0.355519	0.124726	0.046978	0.329178	0.0657752	0.00392953
NM_053629	Fstl3	follistatin-like 3 (secreted glycoprotein) (Fstl3), mRNA	0.279657	0.105961	0.00751991	0.324028	0.105196	0.00120254
NM_001100640	Lamc2	laminin, gamma 2 (Lamc2), mRNA	0.29497	0.0708066	0.00284673	0.30353	0.0992553	0.00120254
NM_017336	Ptpro	protein tyrosine phosphatase, receptor type, O (Ptpro), mRNA	0.344176	0.138366	0.00284673	0.303088	0.112209	0.00120254
NM_001191674	Pld5	phospholipase D family, member 5 (Pld5), mRNA	0.447658	0.271566	0.0160141	0.291579	0.15872	0.00120254
NM_019212	Acta1	actin, alpha 1, skeletal muscle (Acta1), mRNA	0.417883	0.14858	0.00284673	0.285749	0.0967909	0.00120254
NM_012952	Fgf9	fibroblast growth factor 9 (Fgf9), mRNA	0.437471	0.224732	0.0160141	0.27231	0.114883	0.00120254
NM_001107439	Snai3	snail family zinc finger 3 (Snai3), mRNA	0.240981	0.053284	0.0111516	0.257455	0.0758351	0.00120254
NM_031652	Kcnab3	potassium voltage-gated channel, shaker-related subfamily, beta member 3 (Kcnab3), mRNA	0.293134	0.0645947	0.00284673	0.253817	0.0544415	0.00120254
NM_001102381	Nts	neurotensin (Nts), mRNA	0.430266	0.137462	0.00284673	0.2528	0.0597703	0.00120254
NM_012714	Gipr	gastric inhibitory polypeptide receptor (Gipr), mRNA	0.352359	0.105776	0.00284673	0.248285	0.0729681	0.00120254
NM_001109303	Crip3	cysteine-rich protein 3 (Crip3), mRNA	0.323191	0.0391325	0.00751991	0.233013	0.0825747	0.00120254
NM_181382	Gldn	gliomedin (Gldn), mRNA	0.128486	0.0384016	0.00284673	0.22995	0.070606	0.00120254
NM_001109440	Acot4	acyl-CoA thioesterase 4 (Acot4), mRNA	0.301757	0.123553	0.00284673	0.222403	0.0810629	0.00120254
NM_139183	Crhbp	corticotropin releasing hormone binding protein (Crhbp), mRNA	0.28808	0.0777093	0.00284673	0.222071	0.0427463	0.00120254
NM_053976	Krt18	keratin 18 (Krt18), mRNA	0.289158	0.211444	0.0234538	0.210154	0.0625458	0.00120254
NM_001106367	Sorcs3	sortilin-related VPS10 domain containing receptor 3 (Sorcs3), mRNA	0.291982	0.0565541	0.00284673	0.210153	0.0595703	0.00120254
NM_181089	MAST1	microtubule associated serine/threonine kinase 1 (MAST1), mRNA	0.457788	0.20574	0.00284673	0.202634	0.0557701	0.00120254
NM_001191848	Wnt2b	wingless-type MMTV integration site family, member 2B (Wnt2b), mRNA	0.141134	0.0810091	0.0147416	0.201246	0.0775589	0.00221323
NM_001106773	Bpifc	BPI fold containing family C (Bpifc), mRNA	0.188861	0.0435922	0.00284673	0.186703	0.0562399	0.00120254
NM_012757	Mas1	MAS1 proto-oncogene, G protein-coupled receptor (Mas1), mRNA	0.190273	0.0798276	0.00284673	0.178534	0.11563	0.00120254
NM_001127683	Hsf2bp	heat shock transcription factor 2 binding protein (Hsf2bp), mRNA	0.170383	0.0576868	0.0207717	0.173698	0.0516161	0.00312527
NM_031807	Tpbg	trophoblast glycoprotein (Tpbg), mRNA	0.259789	0.0774205	0.00284673	0.16837	0.0534278	0.00120254
NM_012893	Actg2	actin, gamma 2, smooth muscle, enteric (Actg2), mRNA	0.167272	0.102306	0.0321875	0.167265	0.0841165	0.00392953
NM_022239	Nmu	neuromedin U (Nmu), mRNA	0.181378	0.067013	0.00284673	0.165412	0.0669657	0.00120254
NM_001108959	Tgm3	transglutaminase 3 (Tgm3), mRNA	0.183535	0.0464795	0.00284673	0.157414	0.0626928	0.00120254
NM_031601	Cacna1g	no definition	0.319084	0.167801	0.00284673	0.154502	0.05947	0.00120254
NM_212545	Krt17	keratin 17 (Krt17), mRNA	0.193968	0.0725103	0.00284673	0.152051	0.0641374	0.00120254
NM_001134560	Rd3l	hypothetical LOC314467 (RGD1305627), mRNA	0.201775	0.0885328	0.00284673	0.147301	0.0791497	0.00120254
NM_001106081	Tll1	tolloid-like 1 (Tll1), mRNA	0.226968	0.0444094	0.00284673	0.12497	0.0373175	0.00120254
NM_001037541; NM_138852	Prok2; Prok2	prokineticin 2 (Prok2), transcript variant 1, mRNA; prokineticin 2 (Prok2), transcript variant 2, mRNA	0.0937368	0.0483794	0.00284673	0.110894	0.0567794	0.00120254
NM_012795	Gp5	glycoprotein V (platelet) (Gp5), mRNA	0.161546	0.055662	0.00284673	0.100679	0.0329555	0.00120254
NM_013064	Hcrtr1	hypocretin (orexin) receptor 1 (Hcrtr1), mRNA	0.153657	0.0645414	0.00284673	0.0534362	0.0184241	0.00221323
NM_001034931	Pkhd1l1	no definition	0.0275331	0.0208844	0.00751991	0.0520593	0.0422243	0.00120254
Only those genes that decrease the expression of more than 1.5-fold from the baseline value and whose padj-value lower 0.05 were selected for analysis.
Only those genes that increase the expression of more than 1.5-fold from the baseline value and whose padj-value lower 0.05 were selected for analysis.
