# Supplementary material for: Genes That Associated with Action of ACTH-like Peptides with Neuroprotective Potential in Rat Brain Regions with Different Degrees of Ischemic Damage
Source: Int J Mol Sci. 2025 Jun 28;26(13):6256. doi: 10.3390/ijms26136256 (PMC12249733; doi:10.3390/ijms26136256)
Supplement: Supplementary file 1 [file ijms-26-06256-s001.zip › Supplementary Table S4.xlsx]

## Sheet: Лист1
Table S4. Genes that are DEGs in IS-s vs. IR-s but not IA-s vs. IR-s pairwise comparison
RefSeq ID	Gene symbol	Description	IS-s vs. IR-s			IA-s vs. IR-s
			Ratio	±SE	Padj	Ratio	±SE	Padj
NM_001191070	Tbr1	no definition	5.1911	4.43811	0.00751991	0.763904	0.612254	1
NM_001109306	Satb2	SATB homeobox 2 (Satb2), mRNA	4.30553	3.78945	0.012924	1.70886	1.25185	1
NM_019326	Neurod2	no definition	4.20035	4.21689	0.0248621	0.382404	0.363973	1
NM_053504	Prss12	protease, serine, 12 neurotrypsin (motopsin) (Prss12), mRNA	4.06744	3.62383	0.00284673	0.630514	0.355343	1
NM_053859	Slc17a7	solute carrier family 17 (vesicular glutamate transporter), member 7 (Slc17a7), mRNA	3.71337	4.07167	0.00284673	0.728206	0.721631	0.164392
NM_024383	Hes5	hes family bHLH transcription factor 5 (Hes5), mRNA	3.5941	1.96368	0.00284673	1.27879	0.446169	0.559515
NM_001109127	Cbln1	cerebellin 1 precursor (Cbln1), mRNA	2.54598	1.88836	0.00536967	0.631099	0.377358	0.156497
NM_134378	Sulf1	sulfatase 1 (Sulf1), mRNA	2.31493	0.887982	0.00284673	1.23357	0.278572	0.413196
NM_001109051	Fn3k	fructosamine 3 kinase (Fn3k), mRNA	2.27838	0.717919	0.0160141	1.636	0.307853	0.0697507
NM_019328	Nr4a2	nuclear receptor subfamily 4, group A, member 2 (Nr4a2), mRNA	1.98626	1.3105	0.0111516	1.30559	0.573713	0.293064
NM_017083	Myo5b	myosin Vb (Myo5b), mRNA	1.95165	0.66135	0.00284673	1.38185	0.318434	0.0319425
NM_001135710	Sec14l5	SEC14-like 5 (S. cerevisiae) (Sec14l5), mRNA	1.93728	0.319044	0.0147416	1.47558	0.249911	0.093536
NM_001007658	Them6	thioesterase superfamily member 6 (Them6), mRNA	1.90424	0.464027	0.00751991	1.46184	0.324574	0.0497939
NM_001271178	Wscd2	no definition	1.89851	0.455337	0.0160141	1.21848	0.184375	0.505434
NM_032462	Kcnip3	Kv channel interacting protein 3, calsenilin (Kcnip3), mRNA	1.82895	0.196453	0.0355027	1.24514	0.132076	0.441678
NM_001191067	Tbc1d8	TBC1 domain family, member 8 (Tbc1d8), mRNA	1.79214	0.196481	0.0111516	1.46771	0.116443	0.0319425
NM_001107301	Abhd8	abhydrolase domain containing 8 (Abhd8), mRNA	1.73853	0.328652	0.00284673	1.22541	0.125577	0.159898
NM_001100842	Col9a1	no definition	1.72764	0.232768	0.0147416	1.28426	0.436974	0.271846
NM_181377	Rtn4rl1	reticulon 4 receptor-like 1 (Rtn4rl1), mRNA	1.72295	0.202691	0.00284673	1.37946	0.15277	0.0367139
NM_021859	Matk	megakaryocyte-associated tyrosine kinase (Matk), mRNA	1.68997	0.353521	0.00284673	1.41801	0.261202	0.00932459
NM_198749	Rab15	RAB15, member RAS oncogene family (Rab15), mRNA	1.6889	0.251488	0.00284673	1.31481	0.149681	0.0450237
NM_001107496	Dyrk1b	dual-specificity tyrosine-(Y)-phosphorylation regulated kinase 1b (Dyrk1b), mRNA	1.682	0.353343	0.0280773	1.41299	0.230625	0.0679039
NM_001107239	Adcy1	adenylate cyclase 1 (brain) (Adcy1), mRNA	1.68042	0.44707	0.0355027	1.33381	0.245684	0.158844
NM_178092	Slc4a10	solute carrier family 4, sodium bicarbonate transporter, member 10 (Slc4a10), mRNA	1.67187	0.369346	0.00284673	1.32679	0.172698	0.0639684
NM_017357	Hpcal4	hippocalcin-like 4 (Hpcal4), mRNA	1.67078	0.293802	0.00284673	1.32084	0.280868	0.0554591
NM_017345	L1cam	L1 cell adhesion molecule (L1cam), mRNA	1.65043	0.33428	0.00284673	1.39293	0.171269	0.0060236
NM_001191800	Dclk3	doublecortin-like kinase 3 (Dclk3), mRNA	1.64997	0.525418	0.00284673	1.26604	0.371231	0.130766
NM_012877	Scn2b	sodium channel, voltage-gated, type II, beta subunit (Scn2b), mRNA	1.64407	0.342314	0.00284673	1.49958	0.206163	0.00392953
NM_078619	Slc8a2	solute carrier family 8 (sodium/calcium exchanger), member 2 (Slc8a2), mRNA	1.64354	0.312764	0.00284673	1.29762	0.135363	0.0697507
NM_153814	Cacna1h	calcium channel, voltage-dependent, T type, alpha 1H subunit (Cacna1h), mRNA	1.63155	0.238057	0.00284673	1.46102	0.204778	0.00221323
NM_001108385	Dmtn	dematin actin binding protein (Dmtn), mRNA	1.61639	0.266646	0.00284673	1.47592	0.202296	0.00120254
NM_001107437	Jph3	junctophilin 3 (Jph3), mRNA	1.60657	0.255269	0.00284673	1.34395	0.217831	0.0183273
NM_080409	Ppfia4	protein tyrosine phosphatase, receptor type, f polypeptide (PTPRF), interacting protein (liprin), alpha 4 (Ppfia4), mRNA	1.60506	0.176445	0.00284673	1.34587	0.0876006	0.0257457
NM_199395	Arhgef25	Rho guanine nucleotide exchange factor (GEF) 25 (Arhgef25), mRNA	1.60364	0.275085	0.00284673	1.28136	0.134614	0.10682
NM_017274	Gpam	glycerol-3-phosphate acyltransferase, mitochondrial (Gpam), mRNA	1.60094	0.509827	0.00284673	1.44067	0.278507	0.00675134
NM_012647	Scn2a	no definition	1.59354	0.371766	0.00284673	1.39809	0.171886	0.00873855
NM_001107308	Gmip	Gem-interacting protein (Gmip), mRNA	1.58991	0.279466	0.012924	1.14297	0.071691	0.56436
NM_080773	Chrm1	cholinergic receptor, muscarinic 1 (Chrm1), mRNA	1.58965	0.29883	0.0270567	1.23989	0.190994	0.281599
NM_001190399; NM_138915	Caly; Caly	calcyon neuron-specific vesicular protein (Caly), transcript variant 2, mRNA; calcyon neuron-specific vesicular protein (Caly), transcript variant 1, mRNA	1.58745	0.373032	0.00284673	1.11938	0.220498	0.548714
NM_001191113	Cpne6	copine VI (neuronal) (Cpne6), mRNA	1.58366	0.299022	0.00751991	1.38546	0.205314	0.0225267
NM_013095	Smad3	no definition	1.58053	0.246736	0.00284673	1.4365	0.22747	0.00120254
NM_138838	Pou3f1	no definition	1.5803	0.263327	0.00536967	1.44594	0.257952	0.00932459
NM_001107745	C1qtnf4	C1q and tumor necrosis factor related protein 4 (C1qtnf4), mRNA	1.57924	0.279335	0.00284673	1.18002	0.164055	0.313895
NM_001108461	Tppp	tubulin polymerization promoting protein (Tppp), mRNA	1.56219	0.190766	0.00940249	1.13529	0.0586248	0.538714
NM_031524	Pdgfb	platelet-derived growth factor beta polypeptide (Pdgfb), mRNA	1.55439	0.237968	0.00284673	1.37756	0.102833	0.0146203
NM_001109458	Fam163b	family with sequence similarity 163, member B (Fam163b), mRNA	1.55097	0.369673	0.0449826	1.33162	0.171417	0.0959895
NM_001109589	Rab36	RAB36, member RAS oncogene family (Rab36), mRNA	1.55028	0.379059	0.0332304	1.17712	0.163549	0.452839
NM_001034010	Tril	TLR4 interactor with leucine-rich repeats (Tril), mRNA	1.54839	0.518652	0.0111516	1.31177	0.240667	0.0836471
NM_012920	Camk2a	no definition	1.54681	0.313297	0.00751991	1.33544	0.302519	0.0297861
NM_012781	Arnt2	aryl hydrocarbon receptor nuclear translocator 2 (Arnt2), mRNA	1.54599	0.269023	0.00284673	1.48573	0.204575	0.00120254
NM_012673	Thy1	Thy-1 cell surface antigen (Thy1), mRNA	1.5377	0.313385	0.012924	1.36523	0.163545	0.0146203
NM_001033894	Jakmip1	janus kinase and microtubule interacting protein 1 (Jakmip1), mRNA	1.53683	0.295204	0.00284673	1.19699	0.204166	0.245609
NM_001108453	Cbfa2t3	core-binding factor, runt domain, alpha subunit 2; translocated to, 3 (Cbfa2t3), mRNA	1.53148	0.227878	0.0270567	1.33726	0.204022	0.0775816
NM_001108422	Plxdc2	plexin domain containing 2 (Plxdc2), mRNA	1.53043	0.206212	0.0449826	1.395	0.113724	0.0331018
NM_019234	Dync1i1	dynein cytoplasmic 1 intermediate chain 1 (Dync1i1), mRNA	1.51721	0.27145	0.012924	1.31568	0.139623	0.0709453
NM_001013901	Pagr1	no definition	1.51168	0.0755016	0.0221433	1.19026	0.0841079	0.334093
NM_001108491	Me3	malic enzyme 3, NADP(+)-dependent, mitochondrial (Me3), mRNA	1.50423	0.277364	0.0460456	1.34268	0.202251	0.0753297
NM_001109609	Lingo3	leucine rich repeat and Ig domain containing 3 (Lingo3), mRNA	1.50262	0.163976	0.0364504	1.27207	0.163177	0.144801
NM_001114401	Cttnbp2	cortactin binding protein 2 (Cttnbp2), mRNA	1.50054	0.107563	0.0111516	1.44492	0.0390201	0.00392953
NM_001134597	Fam135a	family with sequence similarity 135, member A (Fam135a), mRNA	0.666305	0.0594916	0.0207717	0.667378	0.0862321	0.00120254
NM_031771	Thbd	thrombomodulin (Thbd), mRNA	0.664597	0.110123	0.00751991	0.925179	0.167669	0.724546
NM_001107596	Tmem2	transmembrane protein 2 (Tmem2), mRNA	0.664052	0.102278	0.0280773	0.781912	0.0824911	0.147573
NM_021584; NM_053343	Dclk1; Dclk1	doublecortin-like kinase 1 (Dclk1), transcript variant 2, mRNA; doublecortin-like kinase 1 (Dclk1), transcript variant 1, mRNA	0.657793	0.0388992	0.0418028	0.858175	0.0581118	0.414877
NM_133606	Ehhadh	enoyl-CoA, hydratase/3-hydroxyacyl CoA dehydrogenase (Ehhadh), mRNA	0.652064	0.14272	0.0221433	0.743702	0.175112	0.0507603
NM_053623	Acsl4	acyl-CoA synthetase long-chain family member 4 (Acsl4), mRNA	0.649335	0.0563289	0.00536967	0.780503	0.0396923	0.0665707
NM_001107522	Slc35d3	solute carrier family 35, member D3 (Slc35d3), mRNA	0.647532	0.120788	0.00284673	0.752728	0.329469	0.0607196
NM_001108601	Dhx35	DEAH (Asp-Glu-Ala-His) box polypeptide 35 (Dhx35), mRNA	0.643088	0.138578	0.0255949	0.672754	0.149609	0.00749517
NM_001134754	Seli	no definition	0.639722	0.0450506	0.00940249	0.828903	0.09104	0.287452
NM_001110333; NM_001110334; NM_001110335; NM_001110336; NM_031836	Vegfa; Vegfa; Vegfa; Vegfa; Vegfa	vascular endothelial growth factor A (Vegfa), transcript variant 2, mRNA; vascular endothelial growth factor A (Vegfa), transcript variant 3, mRNA; no definition; no definition; vascular endothelial growth factor A (Vegfa), transcript variant 1, mRNA	0.639507	0.14212	0.00940249	0.744862	0.138061	0.1354
NM_001047101	Adamts7	ADAM metallopeptidase with thrombospondin type 1 motif, 7 (Adamts7), mRNA	0.627264	0.122133	0.046978	1.11539	0.158433	0.652557
NM_012649	Sdc4	syndecan 4 (Sdc4), mRNA	0.625284	0.0739797	0.00284673	0.822905	0.0798466	0.193289
NM_001033653; NM_057103	Akap12; Akap12	A kinase (PRKA) anchor protein 12 (Akap12), transcript variant 2, mRNA; A kinase (PRKA) anchor protein 12 (Akap12), transcript variant 1, mRNA	0.623861	0.145111	0.00284673	0.671919	0.144575	0.00120254
NM_133624	Gbp2	guanylate binding protein 2, interferon-inducible (Gbp2), mRNA	0.623028	0.147823	0.00284673	1.00474	0.263066	0.987708
NM_001107608	Hectd2	HECT domain containing E3 ubiquitin protein ligase 2 (Hectd2), mRNA	0.616604	0.0675369	0.00284673	0.866846	0.0841102	0.439036
NM_001005907; NM_001277341; NM_001277346	Efemp2; Efemp2; Efemp2	EGF-containing fibulin-like extracellular matrix protein 2 (Efemp2), transcript variant 2, mRNA; no definition; no definition	0.608225	0.0551359	0.00284673	0.684721	0.0631823	0.00541714
NM_013151	Plat	plasminogen activator, tissue (Plat), mRNA	0.603345	0.0895019	0.00284673	0.671253	0.0457776	0.00120254
NM_001271143	S1pr3	sphingosine-1-phosphate receptor 3 (S1pr3), mRNA	0.599725	0.120286	0.00284673	0.779761	0.0912711	0.0660404
NM_001011922	Nedd9	neural precursor cell expressed, developmentally down-regulated 9 (Nedd9), mRNA	0.5984	0.0545122	0.00284673	0.702529	0.054554	0.0193909
NM_031135	Klf10	Kruppel-like factor 10 (Klf10), mRNA	0.590292	0.113843	0.00284673	0.735995	0.119039	0.0347359
NM_053453	Rgs2	regulator of G-protein signaling 2 (Rgs2), mRNA	0.569309	0.213568	0.0193345	0.828503	0.431274	0.565273
NM_001109536	Ptx3	pentraxin 3, long (Ptx3), mRNA	0.56686	0.166757	0.00284673	0.886149	0.275005	0.54469
NM_053832	Foxj1	no definition	0.54159	0.297843	0.00536967	0.699172	0.182106	0.0146203
NM_001013062	Thbs1	thrombospondin 1 (Thbs1), mRNA	0.540777	0.131747	0.00284673	0.806672	0.13031	0.191254
NM_053633	Egr2	early growth response 2 (Egr2), mRNA	0.529838	0.201422	0.00284673	0.751686	0.333406	0.109307
NM_144750	Aspg	asparaginase (Aspg), mRNA	0.527189	0.132272	0.0255949	0.689396	0.210483	0.0626607
NM_001007759	March3	membrane-associated ring finger (C3HC4) 3, E3 ubiquitin protein ligase (March3), mRNA	0.522656	0.0745455	0.00284673	0.744602	0.100387	0.121632
NM_053861	Tnc	tenascin C (Tnc), mRNA	0.511578	0.0878843	0.00284673	0.842111	0.180544	0.28052
NM_022225	Htr1b	5-hydroxytryptamine (serotonin) receptor 1B, G protein-coupled (Htr1b), mRNA	0.508962	0.124507	0.00284673	0.690803	0.323481	0.0476024
NM_031530	Ccl2	chemokine (C-C motif) ligand 2 (Ccl2), mRNA	0.502356	0.159811	0.00284673	0.710554	0.134365	0.00812571
NM_013153	Has2	hyaluronan synthase 2 (Has2), mRNA	0.498643	0.0818539	0.046978	0.95264	0.0932511	0.924247
NM_053647	Cxcl2	chemokine (C-X-C motif) ligand 2 (Cxcl2), mRNA	0.498343	0.183023	0.0394214	0.719625	0.383759	0.221827
NM_001007612	Ccl7	chemokine (C-C motif) ligand 7 (Ccl7), mRNA	0.497673	0.138393	0.00284673	0.95956	0.24168	0.907997
NM_001034949	Tmco4	transmembrane and coiled-coil domains 4 (Tmco4), mRNA	0.48892	0.144027	0.0394214	1.14303	0.417064	0.691981
NM_022605	Hpse	no definition	0.4753	0.18452	0.0332304	0.660121	0.219136	0.0926207
NM_031659	Tgm1	transglutaminase 1 (Tgm1), mRNA	0.445312	0.107512	0.0440138	0.655027	0.172247	0.117985
NM_013180	Itgb4	integrin, beta 4 (Itgb4), mRNA	0.429664	0.163297	0.00284673	0.673105	0.134799	0.0264695
NM_001011984	Asb2	ankyrin repeat and SOCS box-containing 2 (Asb2), mRNA	0.412681	0.102906	0.00284673	0.689747	0.370348	0.0319425
NM_031549	Tagln	transgelin (Tagln), mRNA	0.386452	0.0593617	0.00284673	0.84317	0.144346	0.26053
NM_022685	Rem2	RAS (RAD and GEM) like GTP binding 2 (Rem2), mRNA	0.325548	0.116095	0.00284673	0.699882	0.490958	0.0275037
NM_053953	Il1r2	interleukin 1 receptor, type II (Il1r2), mRNA	0.291375	0.0968439	0.0248621	1.04597	0.554706	0.94385
NM_019137	Egr4	early growth response 4 (Egr4), mRNA	0.23245	0.110546	0.00284673	0.714653	0.641656	0.0750332
NM_001004202	Ccl6	chemokine (C-C motif) ligand 6 (Ccl6), mRNA	0.177584	0.148453	0.00284673	0.572658	0.481898	0.0632485
Only those genes that decrease the expression of more than 1.5-fold from the baseline value and whose padj-value lower 0.05 were selected for analysis.
Only those genes that increase the expression of more than 1.5-fold from the baseline value and whose padj-value lower 0.05 were selected for analysis.
