# Supplementary material for: Genes That Associated with Action of ACTH-like Peptides with Neuroprotective Potential in Rat Brain Regions with Different Degrees of Ischemic Damage
Source: Int J Mol Sci. 2025 Jun 28;26(13):6256. doi: 10.3390/ijms26136256 (PMC12249733; doi:10.3390/ijms26136256)
Supplement: Supplementary file 1 [file ijms-26-06256-s001.zip › Supplementary Table S5.xlsx]

## Sheet: Лист1
Table S5. Genes that are DEGs in IA-s vs. IR-s but not IS-s vs. IR-s pairwise comparison
RefSeq ID	Gene symbol	Description	IS-s vs. IR-s			IA-s vs. IR-s
			Ratio	±SE	Padj	Ratio	±SE	Padj
NM_016992	Avp	arginine vasopressin (Avp), mRNA	0.914345	0.405731	0.973019	5.23304	4.97891	0.00120254
NM_053372	Slpi	secretory leukocyte peptidase inhibitor (Slpi), mRNA	0.978913	0.342103	0.995329	3.85895	1.88287	0.00120254
NM_133523	Mmp3	no definition	2.18612	0.732068	0.292004	3.82641	2.14498	0.00541714
NM_001126285	Slc22a13	solute carrier family 22 (organic anion/urate transporter), member 13 (Slc22a13), mRNA	2.70377	0.513686	0.109582	3.76101	0.454141	0.00221323
NM_023965	Cybb	cytochrome b-245, beta polypeptide (Cybb), mRNA	1.45475	0.572298	0.718541	3.45812	1.42611	0.00120254
NM_012996	Oxt	oxytocin/neurophysin 1 prepropeptide (Oxt), mRNA	0.677421	0.903604	0.718974	3.11059	4.13803	0.00120254
NM_053587	S100a9	S100 calcium binding protein A9 (S100a9), mRNA	0.9534	0.224366	0.989036	3.10734	1.04355	0.00120254
NM_001024348	LOC500567	similar to RIKEN cDNA 1700029M20 (LOC500567), mRNA	1.86425	1.05795	0.0872367	3.06873	1.617	0.00120254
NM_001108071	Adamtsl5	ADAMTS-like 5 (Adamtsl5), mRNA	2.84808	1.08982	0.172413	3.04156	1.16159	0.0442568
NM_053822	S100a8	S100 calcium binding protein A8 (S100a8), mRNA	0.613545	0.218279	0.714352	2.88318	1.32737	0.00221323
NM_001005890	Clec4a1	C-type lectin domain family 4, member A1 (Clec4a1), mRNA	1.41389	0.23806	0.67671	2.76157	0.505997	0.00120254
NM_013114	Selp	selectin P (Selp), mRNA	2.07108	0.81311	0.0775091	2.69813	0.703884	0.00120254
NM_012608	Mme	membrane metallo-endopeptidase (Mme), mRNA	1.84649	0.61299	0.190783	2.66789	0.556349	0.00120254
NM_001106057	Slitrk6	SLIT and NTRK-like family, member 6 (Slitrk6), mRNA	2.1957	0.893924	0.0974955	2.65108	1.16359	0.00120254
NM_031517	Met	MET proto-oncogene, receptor tyrosine kinase (Met), mRNA	1.58417	0.320079	1	2.64251	0.411459	0.00221323
NM_001009486	Klra1	killer cell lectin-like receptor, subfamily A, member 1 (Klra1), mRNA	1.22645	0.355036	0.894725	2.4425	0.61008	0.00120254
NM_001170557	Plk5	polo-like kinase 5 (Plk5), mRNA	2.07707	0.674146	0.135088	2.35991	0.775115	0.00541714
NM_017133	Thbs4	thrombospondin 4 (Thbs4), mRNA	1.3867	0.460102	0.440436	2.34518	0.55572	0.00120254
NM_019177	Sell	selectin L (Sell), mRNA	0.586426	0.16291	1	2.31681	0.97083	0.0264695
NM_138881	Rsad2	radical S-adenosyl methionine domain containing 2 (Rsad2), mRNA	1.55231	0.429753	0.261787	2.30499	0.515153	0.00120254
NM_031538	Cd8a	CD8a molecule (Cd8a), mRNA	1.29528	0.417774	0.872853	2.29371	1.00338	0.0178369
NM_001013037	Allc	allantoicase (Allc), mRNA	1.73081	0.254384	0.32379	2.27066	0.344116	0.00749517
NM_001044265	Steap4	STEAP family member 4 (Steap4), mRNA	1.36619	0.163457	1	2.26432	0.450201	0.00932459
NM_001106283	Folr2	no definition	1.23356	0.168736	0.91901	2.21047	0.438594	0.02844
NM_001271058; NM_001271059; NM_001271060; NM_001271061; NM_001271062; NM_173096	Mx1	myxovirus (influenza virus) resistance 1 (Mx1), transcript variant 2, mRNA; myxovirus (influenza virus) resistance 1 (Mx1), transcript variant 3, mRNA; myxovirus (influenza virus) resistance 1 (Mx1), transcript variant 4, mRNA; myxovirus (influenza virus) resistance 1 (Mx1), transcript variant 5, mRNA; myxovirus (influenza virus) resistance 1 (Mx1), transcript variant 6, mRNA; myxovirus (influenz…	1.06125	0.239408	0.964124	2.2061	0.509166	0.00120254
NM_001031642	Serpinb1a	serine (or cysteine) proteinase inhibitor, clade B, member 1a (Serpinb1a), mRNA	1.5219	0.313201	0.323639	2.14068	0.38752	0.00120254
NM_001013894	Lilrb4	leukocyte immunoglobulin-like receptor, subfamily B, member 4 (Lilrb4), mRNA	0.520352	0.2795	0.203575	2.11803	1.34582	0.00120254
NM_001013171	Gulp1	GULP, engulfment adaptor PTB domain containing 1 (Gulp1), mRNA	1.45002	0.28238	0.502747	2.10475	0.269215	0.00120254
NM_019139	Gdnf	glial cell derived neurotrophic factor (Gdnf), mRNA	1.63856	0.697153	0.476878	2.04901	0.731806	0.0209258
NM_001271220	Baiap2l2	no definition	2.32038	0.589684	0.0579089	2.02006	0.462367	0.0279451
NM_199109	Flvcr2	no definition	2.14604	0.307739	0.126192	2.0076	0.306238	0.0379551
NM_133416	Bcl2a1	BCL2-related protein A1 (Bcl2a1), mRNA	1.17335	0.252257	0.857013	2.00543	0.280784	0.00120254
NM_001039101	Zdhhc15	zinc finger, DHHC-type containing 15 (Zdhhc15), mRNA	1.86073	0.329513	0.319687	1.99026	0.338418	0.0398522
NM_207603	Fcgr3a	Fc fragment of IgG, low affinity IIIa, receptor (Fcgr3a), mRNA	1.28011	0.22562	0.426096	1.9757	0.263862	0.00120254
NM_012665	Syt2	synaptotagmin II (Syt2), mRNA	1.34321	0.635181	0.695182	1.94326	0.901399	0.00392953
NM_001106405	Cd180	CD180 molecule (Cd180), mRNA	1.49015	0.150986	0.179841	1.94075	0.162783	0.00120254
NM_053399	Nrtn	neurturin (Nrtn), mRNA	2.20754	0.846242	0.114844	1.9401	0.404304	0.0459188
NM_012912	Atf3	activating transcription factor 3 (Atf3), mRNA	1.43673	0.59714	0.0613095	1.92975	0.545625	0.00120254
NM_001005891	Clec4a3	C-type lectin domain family 4, member A3 (Clec4a3), mRNA	1.21182	0.137025	0.834856	1.91619	0.185126	0.00221323
NM_001168630	Cdh9	cadherin 9, type 2, T1-cadherin (Cdh9), mRNA	1.28622	0.502105	0.701812	1.91014	0.612777	0.00120254
NM_001107762	Nusap1	nucleolar and spindle associated protein 1 (Nusap1), mRNA	0.880894	0.138834	1	1.90938	0.251066	0.0442568
NM_022617	Mpeg1	macrophage expressed 1 (Mpeg1), mRNA	1.22924	0.313952	0.511677	1.90545	0.461626	0.00120254
NM_001107489	Zfp575	zinc finger protein 575 (Zfp575), mRNA	1.84143	0.531921	0.097351	1.9047	0.391092	0.0104504
NM_001107188	Rasal2	RAS protein activator like 2 (Rasal2), mRNA	1.46355	0.146469	0.323412	1.8999	0.212488	0.00120254
NM_001037357	Lilrb3l	leukocyte immunoglobulin-like receptor, subfamily B (with TM and ITIM domains), member 3-like (Lilrb3l), mRNA	1.30917	0.266648	0.686971	1.89206	0.179386	0.00312527
NM_001034187	Sh3rf2	SH3 domain containing ring finger 2 (Sh3rf2), mRNA	1.74383	0.476887	0.148904	1.89087	0.518402	0.00873855
NM_001169112	Kif11	kinesin family member 11 (Kif11), mRNA	1.38797	0.420351	1	1.89041	0.543719	0.0152234
NM_001135874	Ston2	stonin 2 (Ston2), mRNA	1.4321	0.370815	0.522593	1.88984	0.191366	0.00541714
NM_012551	Egr1	early growth response 1 (Egr1), mRNA	1.46743	0.532849	0.0586465	1.88159	0.442918	0.00120254
NM_001108720	Btbd7	BTB (POZ) domain containing 7 (Btbd7), mRNA	1.39176	0.310761	0.441179	1.8734	0.18033	0.00221323
NM_176075	Ppargc1b	peroxisome proliferator-activated receptor gamma, coactivator 1 beta (Ppargc1b), mRNA	1.93895	0.703488	0.143107	1.86819	0.53462	0.0405552
NM_001107685	RGD1560010	RGD1560010 (RGD1560010), mRNA	1.2615	0.29562	0.867052	1.86675	0.321285	0.0493983
NM_057127	Slc26a2	solute carrier family 26 (anion exchanger), member 2 (Slc26a2), mRNA	1.46196	0.459221	0.665673	1.86431	0.357381	0.0394784
NM_138879	Sele	selectin E (Sele), mRNA	1.40825	0.327295	0.190543	1.86232	0.41486	0.00120254
NM_001134879	Atad2	ATPase family, AAA domain containing 2 (Atad2), mRNA	1.16362	0.148446	0.853144	1.84925	0.226877	0.00120254
NM_001015032	Galnt3	polypeptide N-acetylgalactosaminyltransferase 3 (Galnt3), mRNA	1.30607	0.318475	0.744472	1.84588	0.679928	0.00993871
NM_019178	Tlr4	toll-like receptor 4 (Tlr4), mRNA	0.954024	0.121183	0.989219	1.83707	0.220843	0.0262065
NM_001031638	Cd68	Cd68 molecule (Cd68), mRNA	1.16707	0.296062	0.861669	1.83115	0.214869	0.00120254
NM_138854	Slc38a5	solute carrier family 38, member 5 (Slc38a5), mRNA	1.64545	0.386184	0.179053	1.82425	0.416444	0.0060236
NM_198769	Tlr2	toll-like receptor 2 (Tlr2), mRNA	1.1014	0.194148	0.890651	1.82294	0.294814	0.00120254
NM_001134980	Cyp2j10	cytochrome P450, family 2, subfamily j, polypeptide 10 (Cyp2j10), mRNA	1.17223	0.122766	0.87728	1.81999	0.198932	0.00120254
NM_012792	Fmo1	flavin containing monooxygenase 1 (Fmo1), mRNA	1.43724	0.601646	0.633483	1.8023	0.716004	0.0347359
NM_001191730	Shroom4	shroom family member 4 (Shroom4), mRNA	1.3261	0.264625	0.660598	1.7984	0.291526	0.00392953
NM_001270701; NM_001270702; NM_001270703; NM_023021	Kcnn4	no definition; no definition; no definition; potassium intermediate/small conductance calcium-activated channel, subfamily N, member 4 (Kcnn4), transcript variant 1, mRNA	1.31542	0.252262	0.711073	1.79832	0.27594	0.00812571
NM_001271317	Eya4	no definition	1.67613	0.406488	0.0722695	1.79171	0.473532	0.00120254
NM_053960	Ccr5	no definition	1.08052	0.136775	0.925081	1.79041	0.174823	0.00120254
NM_199106	Galnt13	polypeptide N-acetylgalactosaminyltransferase 13 (Galnt13), mRNA	1.50204	0.29155	0.425486	1.78724	0.199473	0.0163097
NM_001106123	Mrc1	mannose receptor, C type 1 (Mrc1), mRNA	1.26845	0.253474	0.725732	1.78714	0.471294	0.00120254
NM_001005565	Arhgef6	Rac/Cdc42 guanine nucleotide exchange factor (GEF) 6 (Arhgef6), mRNA	1.38974	0.130306	0.489716	1.7859	0.159786	0.00221323
NM_001107140	Kntc1	kinetochore associated 1 (Kntc1), mRNA	1.42449	0.229866	1	1.78515	0.167892	0.0104504
NM_001106760	Nudt14	nudix (nucleoside diphosphate linked moiety X)-type motif 14 (Nudt14), mRNA	1.83496	0.286882	0.165229	1.77897	0.130657	0.0367139
NM_024390	Hpgd	hydroxyprostaglandin dehydrogenase 15 (NAD) (Hpgd), mRNA	1.48817	0.36286	0.480412	1.77552	0.512786	0.0158
NM_001173386	Clec7a	C-type lectin domain family 7, member A (Clec7a), mRNA	0.838028	0.1592	0.846952	1.77329	0.234041	0.00312527
NM_053687	Slfn3	schlafen 3 (Slfn3), mRNA	0.833169	0.17696	0.636895	1.77268	0.29344	0.00120254
NM_053551	Pdk4	pyruvate dehydrogenase kinase, isozyme 4 (Pdk4), mRNA	1.24181	0.449488	0.778683	1.77237	0.343612	0.00392953
NM_001113403; NM_133574	Lnpep	leucyl/cystinyl aminopeptidase (Lnpep), transcript variant 1, mRNA; no definition	1.35714	0.236922	0.731933	1.75876	0.341929	0.0435203
NM_001109514	Pmp2	peripheral myelin protein 2 (Pmp2), mRNA	1.26679	0.417628	0.8007	1.74937	0.690358	0.0243077
NM_019280	Gja5	gap junction protein, alpha 5 (Gja5), mRNA	1.36627	0.437115	0.573293	1.74893	0.127003	0.00749517
NM_031672	Slc15a2	solute carrier family 15 (oligopeptide transporter), member 2 (Slc15a2), mRNA	1.03177	0.303661	0.987399	1.73563	0.378468	0.00120254
NM_178095	Abca1	ATP-binding cassette, subfamily A (ABC1), member 1 (Abca1), mRNA	1.21038	0.261117	0.663151	1.73268	0.270812	0.00120254
NM_001106117	Hecw1	HECT, C2 and WW domain containing E3 ubiquitin protein ligase 1 (Hecw1), mRNA	1.66806	0.292655	0.2266	1.73091	0.318676	0.0253336
NM_134350	Mx2	myxovirus (influenza virus) resistance 2 (Mx2), mRNA	0.920583	0.255706	0.920898	1.72745	0.529675	0.00120254
NM_133298	Gpnmb	glycoprotein (transmembrane) nmb (Gpnmb), mRNA	1.10303	0.236481	0.863638	1.72708	0.353064	0.00120254
NM_001100988	Spidr	scaffolding protein involved in DNA repair (Spidr), mRNA	1.35418	0.151118	0.553193	1.72058	0.371077	0.0060236
NM_019316	Mafb	v-maf avian musculoaponeurotic fibrosarcoma oncogene homolog B (Mafb), mRNA	1.23259	0.237067	0.677455	1.71478	0.197983	0.00120254
NM_001109996; NM_012824	Apoc1	apolipoprotein C-I (Apoc1), transcript variant 2, mRNA; apolipoprotein C-I (Apoc1), transcript variant 1, mRNA	1.26686	0.343849	0.745432	1.71469	0.107421	0.0104504
NM_001014050; NM_001244768; NM_001244769; NM_001244770	Fam110a	family with sequence similarity 110, member A (Fam110a), transcript variant 4, mRNA; no definition; no definition; family with sequence similarity 110, member A (Fam110a), transcript variant 3, mRNA	1.48145	0.649417	0.0806087	1.71291	0.460874	0.00120254
NM_001108854	Ikbke	inhibitor of kappa light polypeptide gene enhancer in B-cells, kinase epsilon (Ikbke), mRNA	1.37867	0.37998	0.663151	1.71148	0.429915	0.0347359
NM_172019	Ifi47	interferon gamma inducible protein 47 (Ifi47), mRNA	1.17438	0.180937	0.848705	1.71138	0.159777	0.00312527
NM_001106128	Ly86	lymphocyte antigen 86 (Ly86), mRNA	1.44836	0.168806	0.467587	1.71078	0.158683	0.0225267
NM_001168285	RGD1559482	similar to immunoglobulin superfamily, member 7 (RGD1559482), mRNA	1.55869	0.527058	0.40206	1.70709	0.646719	0.045623
NM_001191714	Vav3	vav 3 guanine nucleotide exchange factor (Vav3), mRNA	1.35145	0.300576	0.292804	1.7063	0.35407	0.00120254
NM_080691	Cacng3	calcium channel, voltage-dependent, gamma subunit 3 (Cacng3), mRNA	1.48323	0.126287	0.124556	1.70611	0.42474	0.00120254
NM_001033867; NM_138916	Cdk12	cyclin-dependent kinase 12 (Cdk12), transcript variant 1, mRNA; no definition	0.973042	0.147828	0.986647	1.70376	0.591932	0.00120254
NM_133306	Olr1	oxidized low density lipoprotein (lectin-like) receptor 1 (Olr1), mRNA	1.11881	0.214751	0.855316	1.6816	0.211667	0.00120254
NM_001166275	Mdc1	mediator of DNA damage checkpoint 1 (Mdc1), mRNA	1.445	0.175777	0.0722695	1.6789	0.332517	0.00120254
NM_001271167	Fnip2	folliculin interacting protein 2 (Fnip2), mRNA	1.41786	0.150955	0.220084	1.67301	0.129655	0.00312527
NM_001025693	Cdca7	cell division cycle associated 7 (Cdca7), mRNA	1.18483	0.26979	0.848014	1.67061	0.315483	0.00541714
NM_031012	Anpep	alanyl (membrane) aminopeptidase (Anpep), mRNA	0.991999	0.277924	0.995329	1.66892	0.556604	0.0110375
NM_001011908	Spta1	spectrin, alpha, erythrocytic 1 (Spta1), mRNA	1.52467	0.479558	1	1.66845	0.419444	0.0146203
NM_053555	Vamp5	vesicle-associated membrane protein 5 (Vamp5), mRNA	1.76546	0.548741	0.128872	1.66744	0.286193	0.0383756
NM_057193	Il10ra	interleukin 10 receptor, alpha (Il10ra), mRNA	1.2267	0.140825	0.843484	1.66193	0.161356	0.0367139
NM_001109064	Gal3st4	galactose-3-O-sulfotransferase 4 (Gal3st4), mRNA	1.57528	0.334084	0.337337	1.66089	0.311768	0.0487267
NM_001007557	Emr1	EGF-like module containing, mucin-like, hormone receptor-like 1 (Emr1), mRNA	1.30786	0.202205	0.585747	1.65877	0.136863	0.00675134
NM_019251	Bet1	Bet1 golgi vesicular membrane trafficking protein (Bet1), mRNA	1.17586	0.159004	0.710211	1.65845	0.220011	0.00120254
NM_017154	Xdh	xanthine dehydrogenase (Xdh), mRNA	1.3205	0.246055	0.377973	1.65323	0.224333	0.00120254
NM_001107624	Arid5b	no definition	1.38697	0.247598	0.109802	1.6526	0.248715	0.00120254
NM_024385	Hhex	hematopoietically expressed homeobox (Hhex), mRNA	1.41997	0.298548	0.535118	1.65104	0.252366	0.0315687
NM_001109597	Cys1	cystin 1 (Cys1), mRNA	1.68673	0.35705	0.065226	1.64722	0.34844	0.00993871
NM_001106645	Ddx58	DEAD (Asp-Glu-Ala-Asp) box polypeptide 58 (Ddx58), mRNA	1.16582	0.175664	0.828339	1.64224	0.261988	0.00120254
NM_001107736	Zfp385b	zinc finger protein 385B (Zfp385b), mRNA	1.3204	0.317546	0.308106	1.64113	0.241292	0.00120254
NM_001278483; NM_001278484	Runx2	runt-related transcription factor 2 (Runx2), transcript variant 1, mRNA; runt-related transcription factor 2 (Runx2), transcript variant 2, mRNA	1.12289	0.265748	0.908377	1.63769	0.321465	0.00312527
NM_145682	Filip1	filamin A interacting protein 1 (Filip1), mRNA	1.19772	0.27381	0.725629	1.63547	0.576388	0.00120254
NM_001044257	Epsti1	epithelial stromal interaction 1 (breast) (Epsti1), mRNA	1.25033	0.268037	0.823098	1.63433	0.276935	0.0491675
NM_001013970	Slfn13	schlafen family member 13 (Slfn13), mRNA	0.978867	0.122167	0.99291	1.63347	0.320012	0.0110375
NM_001106685	Csf3r	colony stimulating factor 3 receptor (granulocyte) (Csf3r), mRNA	1.12123	0.124553	0.916333	1.6315	0.420964	0.00541714
NM_031691	Itgad	integrin, alpha D (Itgad), mRNA	1.20316	0.317649	0.812007	1.62591	0.287375	0.0060236
NM_145777	Olfm3	olfactomedin 3 (Olfm3), mRNA	1.52222	0.490215	0.121258	1.62455	0.444151	0.00473211
NM_001107039	Sgca	sarcoglycan, alpha (dystrophin-associated glycoprotein) (Sgca), mRNA	1.50879	0.369911	0.223965	1.62104	0.258641	0.0122867
NM_181475	Cd2ap	CD2-associated protein (Cd2ap), mRNA	1.16261	0.127663	0.823123	1.61626	0.176398	0.00221323
NM_001037648	Fam105a	family with sequence similarity 105, member A (Fam105a), mRNA	1.3728	0.27495	0.387817	1.61577	0.274265	0.0060236
NM_001139493	Qser1	glutamine and serine rich 1 (Qser1), mRNA	1.33279	0.238322	0.640195	1.61316	0.244867	0.0331018
NM_012762	Casp1	caspase 1 (Casp1), mRNA	1.0793	0.219199	0.96074	1.6128	0.190546	0.00675134
NM_053566	Ptch1	patched 1 (Ptch1), mRNA	1.37759	0.188447	0.124556	1.61221	0.102873	0.00120254
NM_001012218	Trim55	tripartite motif-containing 55 (Trim55), mRNA	1.22512	0.140316	0.839188	1.61037	0.109681	0.045623
NM_001109176	Fyb	FYN binding protein (Fyb), mRNA	1.34867	0.195114	0.540076	1.6089	0.189837	0.0129273
NM_001106838	Fam214a	no definition	1.27476	0.277659	0.328497	1.60756	0.429917	0.00120254
NM_001107729	Ifi44	no definition	0.944987	0.129531	0.973019	1.60638	0.237175	0.0060236
NM_183327	Gabrg2	gamma-aminobutyric acid (GABA) A receptor, gamma 2 (Gabrg2), mRNA	1.36198	0.277181	0.193386	1.60222	0.23829	0.00120254
NM_019333	Pfkfb4	6-phosphofructo-2-kinase/fructose-2,6-biphosphatase 4 (Pfkfb4), mRNA	1.56534	0.384707	0.0548637	1.60217	0.177327	0.00541714
NM_001107617	Fgd2	FYVE, RhoGEF and PH domain containing 2 (Fgd2), mRNA	1.32684	0.229581	0.502747	1.60207	0.23996	0.00473211
NM_033352	Abcd2	ATP-binding cassette, subfamily D (ALD), member 2 (Abcd2), mRNA	1.4965	0.323529	0.174836	1.60177	0.161035	0.00932459
NM_001107979	Fhl3	four and a half LIM domains 3 (Fhl3), mRNA	1.3495	0.355311	0.523658	1.60174	0.143614	0.0122867
NM_030847	Emp3	epithelial membrane protein 3 (Emp3), mRNA	1.19369	0.25743	0.805669	1.59996	0.274861	0.0060236
NM_001107702	Fcrl2	Fc receptor-like 2 (Fcrl2), mRNA	1.21438	0.355741	0.652511	1.59893	0.454096	0.00120254
NM_012881	Spp1	secreted phosphoprotein 1 (Spp1), mRNA	1.06614	0.307889	0.944664	1.59875	0.525612	0.00120254
NM_001001515	Lmo7	LIM domain 7 (Lmo7), mRNA	1.28326	0.166455	0.281212	1.59784	0.395061	0.00120254
NM_001107237	Ikzf1	IKAROS family zinc finger 1 (Ikzf1), mRNA	1.59121	0.220123	0.128872	1.59773	0.19778	0.023051
NM_053734	Ncf1	neutrophil cytosolic factor 1 (Ncf1), mRNA	1.2521	0.132703	0.526786	1.59608	0.166311	0.00120254
NM_020542	Ccr1	chemokine (C-C motif) receptor 1 (Ccr1), mRNA	0.573874	0.182226	0.179014	1.59603	0.428195	0.0257457
NM_001107899	Prex2	phosphatidylinositol-3,4,5-trisphosphate-dependent Rac exchange factor 2 (Prex2), mRNA	1.29835	0.262835	0.34102	1.59486	0.222672	0.00120254
NM_001106368	Pik3ap1	phosphoinositide-3-kinase adaptor protein 1 (Pik3ap1), mRNA	1.36712	0.182386	0.386415	1.59092	0.101946	0.00541714
NM_001109225	Zfp800	zinc finger protein 800 (Zfp800), mRNA	0.999032	0.138425	0.996998	1.587	0.130782	0.0188087
NM_031048	Lifr	leukemia inhibitory factor receptor alpha (Lifr), mRNA	1.46452	0.468819	0.423747	1.5829	0.467617	0.0450237
NM_001171981	Sh3bp1	SH3-domain binding protein 1 (Sh3bp1), mRNA	1.46885	0.120766	0.0688826	1.58287	0.29063	0.00120254
NM_001109887; NM_001109888; NM_001109889; NM_001109890; NM_138507	Ptprc	protein tyrosine phosphatase, receptor type, C (Ptprc), transcript variant 3, mRNA; protein tyrosine phosphatase, receptor type, C (Ptprc), transcript variant 5, mRNA; protein tyrosine phosphatase, receptor type, C (Ptprc), transcript variant 2, mRNA; protein tyrosine phosphatase, receptor type, C (Ptprc), transcript variant 1, mRNA; protein tyrosine phosphatase, receptor type, C (Ptprc), transcr…	1.03028	0.145056	0.986465	1.58275	0.134787	0.00120254
NM_053774	Usp2	ubiquitin specific peptidase 2 (Usp2), mRNA	1.44166	0.115292	0.163903	1.58117	0.24241	0.00473211
NM_053424	Slc4a4	solute carrier family 4, sodium bicarbonate cotransporter, member 4 (Slc4a4), mRNA	1.5398	0.751964	0.0882167	1.58111	0.297994	0.00541714
NM_001033691	Irf7	interferon regulatory factor 7 (Irf7), mRNA	0.945852	0.26527	0.974364	1.5786	0.351114	0.00993871
NM_001191963	Synpo2	synaptopodin 2 (Synpo2), mRNA	1.21796	0.259375	0.822415	1.57788	0.315323	0.0288731
NM_172035	Fzd2	frizzled class receptor 2 (Fzd2), mRNA	1.67681	0.384971	0.078177	1.5772	0.158143	0.0141669
NM_001191994	Slc37a2	solute carrier family 37 (glucose-6-phosphate transporter), member 2 (Slc37a2), mRNA	1.23027	0.350842	0.784621	1.57547	0.204297	0.0264695
NM_001109077	Arhgap30	Rho GTPase activating protein 30 (Arhgap30), mRNA	1.17028	0.084014	0.814415	1.57393	0.0601774	0.00221323
NM_053649	Kremen1	kringle containing transmembrane protein 1 (Kremen1), mRNA	1.41433	0.169171	0.190543	1.57244	0.357258	0.00312527
NM_145091	Pdp2	pyruvate dehyrogenase phosphatase catalytic subunit 2 (Pdp2), mRNA	1.25945	0.337989	0.684254	1.57213	0.463878	0.0141669
NM_001106423	Mecom	MDS1 and EVI1 complex locus (Mecom), mRNA	1.23706	0.268938	0.678765	1.57008	0.234777	0.00473211
NM_022667	Slco2a1	solute carrier organic anion transporter family, member 2a1 (Slco2a1), mRNA	1.03908	0.229337	0.979421	1.56913	0.190848	0.00120254
NM_001276715	Prkd1	protein kinase D1 (Prkd1), mRNA	1.42729	0.0879741	0.165229	1.56634	0.115695	0.00392953
NM_133534	Cx3cr1	chemokine (C-X3-C motif) receptor 1 (Cx3cr1), mRNA	1.25175	0.239262	0.410744	1.56629	0.16727	0.00120254
NM_212528	Col11a2	collagen, type XI, alpha 2 (Col11a2), mRNA	1.27327	0.238138	0.301506	1.56203	0.161731	0.00120254
NM_022712	Tfrc	transferrin receptor (Tfrc), mRNA	1.19959	0.161641	0.578727	1.55638	0.149058	0.00120254
NM_001135249; NM_001135250	Rarg	retinoic acid receptor, gamma (Rarg), transcript variant 1, mRNA; retinoic acid receptor, gamma (Rarg), transcript variant 2, mRNA	1.29414	0.182049	0.527296	1.55339	0.153634	0.0060236
NM_130413	Skap2	src kinase associated phosphoprotein 2 (Skap2), mRNA	1.31613	0.048503	0.364655	1.55013	0.0524898	0.00221323
NM_001005539	Smpdl3a	sphingomyelin phosphodiesterase, acid-like 3A (Smpdl3a), mRNA	1.12021	0.261566	0.917908	1.54856	0.133084	0.0178369
NM_013026	Sdc1	syndecan 1 (Sdc1), mRNA	1.26945	0.323174	0.3713	1.54504	0.107805	0.00120254
NM_130409	Cfh	complement factor H (Cfh), mRNA	1.14807	0.179263	0.748962	1.54409	0.185169	0.00120254
NM_001033998	Itgal	integrin, alpha L (Itgal), mRNA	1.27158	0.273571	0.571256	1.54371	0.291061	0.00749517
NM_022183	Top2a	topoisomerase (DNA) II alpha (Top2a), mRNA	0.850084	0.27035	0.857013	1.54171	0.245622	0.0311284
NM_001271204	Pou2f2	no definition	1.56606	0.197607	0.215392	1.5412	0.108693	0.0493983
NM_001145842; NM_017113	Grn	granulin (Grn), transcript variant 2, mRNA; granulin (Grn), transcript variant 1, mRNA	1.16404	0.13438	0.693293	1.53827	0.0639144	0.00120254
NM_021836	Junb	jun B proto-oncogene (Junb), mRNA	1.37343	0.233783	0.108563	1.53319	0.258686	0.00120254
NM_001106524	Acss1	acyl-CoA synthetase short-chain family member 1 (Acss1), mRNA	1.44244	0.535455	0.0809286	1.52914	0.27303	0.00221323
NM_001135835	Dpy19l3	dpy-19-like 3 (C. elegans) (Dpy19l3), mRNA	1.31028	0.163728	0.197384	1.52691	0.163189	0.00120254
NM_012618	S100a4	S100 calcium-binding protein A4 (S100a4), mRNA	1.12355	0.249643	0.897105	1.52581	0.411697	0.0116827
NM_001191700	Otud4	OTU deubiquitinase 4 (Otud4), mRNA	1.25001	0.16486	0.570674	1.52576	0.138691	0.00473211
NM_001131001	Fcer1g	Fc fragment of IgE, high affinity I, receptor for; gamma polypeptide (Fcer1g), mRNA	1.13448	0.200805	0.806794	1.52527	0.153728	0.00120254
NM_032060	C3ar1	complement component 3a receptor 1 (C3ar1), mRNA	1.06217	0.191878	0.973019	1.5249	0.34813	0.0264695
NM_012546	Drd1	dopamine receptor D1 (Drd1), mRNA	1.18206	0.190642	0.654644	1.52396	0.245864	0.00120254
NM_001277157	Crebrf	CREB3 regulatory factor (Crebrf), mRNA	1.38026	0.174765	0.15849	1.52296	0.114891	0.00312527
NM_024159	Dab2	disabled 2, mitogen-responsive phosphoprotein (Dab2), mRNA	0.959202	0.143528	0.973019	1.52141	0.155944	0.00120254
NM_001191772	Trip11	thyroid hormone receptor interactor 11 (Trip11), mRNA	1.13131	0.123697	0.876856	1.52092	0.144995	0.0129273
NM_001025750	Plek	pleckstrin (Plek), mRNA	1.24854	0.130192	0.439689	1.51943	0.103653	0.00120254
NM_001108816	Piga	phosphatidylinositol glycan anchor biosynthesis, class A (Piga), mRNA	1.10124	0.19198	0.940199	1.51901	0.171433	0.0243077
NM_013123	Il1r1	interleukin 1 receptor, type I (Il1r1), mRNA	1.21834	0.253	0.778683	1.51496	0.249047	0.0350445
NM_019224	Rgs9	regulator of G-protein signaling 9 (Rgs9), mRNA	1.4449	0.229929	0.0280773	1.51324	0.316973	0.00120254
NM_012499	Apc	adenomatous polyposis coli (Apc), mRNA	1.33353	0.139472	0.157179	1.51189	0.111396	0.00120254
NM_031822	Ncoa2	nuclear receptor coactivator 2 (Ncoa2), mRNA	1.21733	0.256615	0.74425	1.51007	0.163256	0.0173577
NM_022441	Acvrl1	activin A receptor type II-like 1 (Acvrl1), mRNA	1.3586	0.277981	0.123313	1.50972	0.100415	0.00120254
NM_012711	Itgam	integrin, alpha M (Itgam), mRNA	1.15303	0.20615	0.732666	1.50923	0.087243	0.00120254
NM_001077680	Bpifb1	BPI fold containing family B, member 1 (Bpifb1), mRNA	0.829642	0.157876	0.817346	1.50891	0.263008	0.0335884
NM_001134881	Psd4	pleckstrin and Sec7 domain containing 4 (Psd4), mRNA	1.2949	0.154368	0.641	1.50593	0.105171	0.0462519
NM_001004247	Ubl7	ubiquitin-like 7 (Ubl7), mRNA	1.42682	0.252795	0.0372697	1.50373	0.260054	0.00120254
NM_001271235	Tnfrsf11a	tumor necrosis factor receptor superfamily, member 11a, NFKB activator (Tnfrsf11a), mRNA	1.35185	0.293462	0.211144	1.50303	0.137294	0.00392953
NM_021835	Jun	jun proto-oncogene (Jun), mRNA	1.18406	0.247287	0.667377	1.50296	0.238045	0.00221323
NM_022226	Lgmn	legumain (Lgmn), mRNA	1.26616	0.172602	0.350101	1.5025	0.131978	0.00120254
NM_001134588	Mospd2	motile sperm domain containing 2 (Mospd2), mRNA	1.08419	0.165554	0.938793	1.50177	0.187843	0.0104504
NM_001107673	Slc7a11	solute carrier family 7 (anionic amino acid transporter light chain, xc- system), member 11 (Slc7a11), mRNA	0.988179	0.180007	0.9931	1.50045	0.24308	0.00120254
NM_201988	Pgpep1	pyroglutamyl-peptidase I (Pgpep1), mRNA	0.752719	0.0739586	0.377359	0.666574	0.0407685	0.0110375
NM_057212	Tmem158	transmembrane protein 158 (Tmem158), mRNA	0.923514	0.139285	0.910332	0.666289	0.123855	0.00120254
NM_001106398	Mcu	mitochondrial calcium uniporter (Mcu), mRNA	0.67997	0.0797279	0.0696323	0.665388	0.0863497	0.00392953
NM_001110491	Fbxo27	no definition	0.742245	0.210502	0.397291	0.66361	0.160717	0.0168284
NM_031080	Pde7a	phosphodiesterase 7A (Pde7a), mRNA	0.695543	0.108273	0.344432	0.663372	0.0539814	0.0459188
NM_001013880	Isyna1	inositol-3-phosphate synthase 1 (Isyna1), mRNA	0.869361	0.0901653	0.729793	0.663168	0.0753279	0.00120254
NM_001002279	Rnf166	ring finger protein 166 (Rnf166), mRNA	0.723264	0.0794314	0.128872	0.662609	0.0918989	0.00473211
NM_001106198	Pgbd5	piggyBac transposable element derived 5 (Pgbd5), mRNA	0.746375	0.145275	0.165229	0.662462	0.153303	0.00221323
NM_001191905	Scrt2	scratch family zinc finger 2 (Scrt2), mRNA	0.800984	0.162792	0.734138	0.66007	0.18411	0.0430909
NM_001107760	Dll4	delta-like 4 (Drosophila) (Dll4), mRNA	0.708694	0.175703	0.0863238	0.659901	0.0983282	0.00221323
NM_013126	Dgkg	diacylglycerol kinase, gamma (Dgkg), mRNA	1.33383	0.967511	0.395365	0.655947	0.371199	0.0163097
NM_001024786	Wdr78	WD repeat domain 78 (Wdr78), mRNA	0.814895	0.279376	0.74369	0.654083	0.108808	0.038758
NM_199500	Map1lc3a	microtubule-associated protein 1 light chain 3 alpha (Map1lc3a), mRNA	0.775742	0.0912677	0.253091	0.654006	0.0860278	0.00120254
NM_053573	Olfm1	olfactomedin 1 (Olfm1), mRNA	1.05481	0.212909	0.959438	0.653602	0.094698	0.00120254
NM_001080782	Tctn2	tectonic family member 2 (Tctn2), mRNA	0.756602	0.115658	0.539724	0.652844	0.0758619	0.0234684
NM_001100488	Rimbp2	RIMS binding protein 2 (Rimbp2), mRNA	0.931686	0.126746	0.925081	0.652176	0.0697815	0.00120254
NM_017356	Hpcal1	hippocalcin-like 1 (Hpcal1), mRNA	0.859925	0.200103	0.74425	0.650376	0.12252	0.00120254
NM_001134576	RGD1306739	similar to RIKEN cDNA 1700040L02 (RGD1306739), mRNA	0.775878	0.303877	0.598408	0.649914	0.114719	0.0183273
NM_031751	Shank1	SH3 and multiple ankyrin repeat domains 1 (Shank1), mRNA	0.9863	0.185606	0.99291	0.648535	0.12184	0.00120254
NM_054008	Rgcc	regulator of cell cycle (Rgcc), mRNA	0.843523	0.0979704	0.641302	0.647841	0.0582892	0.00120254
NM_001104640	Sobp	sine oculis-binding protein homolog (Drosophila) (Sobp), mRNA	0.944564	0.192721	0.96074	0.646761	0.0690665	0.00221323
NM_001005871	Atp2b4	no definition	1.27797	0.548676	0.389663	0.646711	0.161465	0.00120254
NM_017253	Bcat1	branched chain amino acid transaminase 1, cytosolic (Bcat1), mRNA	0.741731	0.116274	0.242786	0.6465	0.0936557	0.00120254
NM_001108163	Fam81a	family with sequence similarity 81, member A (Fam81a), mRNA	1.23543	0.50278	0.605588	0.646447	0.152653	0.0060236
NM_001034014; NM_012892	Asic2	no definition; acid-sensing (proton-gated) ion channel 2 (Asic2), transcript variant MDEG2, mRNA	0.966745	0.32305	0.983084	0.644943	0.16311	0.0060236
NM_001276441	Ndufaf6	NADH dehydrogenase (ubiquinone) complex I, assembly factor 6 (Ndufaf6), mRNA	0.559008	0.126155	0.0526977	0.644943	0.138179	0.0350446
NM_012733	Rbp1	retinol binding protein 1, cellular (Rbp1), mRNA	0.745745	0.0707539	0.282677	0.644784	0.0117591	0.00675134
NM_001109093	Grb10	growth factor receptor bound protein 10 (Grb10), mRNA	0.797954	0.152672	0.3713	0.644625	0.0815236	0.00120254
NM_001271380	Cux2	cut-like homeobox 2 (Cux2), mRNA	0.973297	0.14153	0.989434	0.643962	0.0898119	0.0104504
NM_031855	Khk	no definition	0.61708	0.180696	0.14584	0.643823	0.201042	0.0398522
NM_001024882	Ccdc19	coiled-coil domain containing 19 (Ccdc19), mRNA	0.650488	0.333095	0.146653	0.643309	0.183064	0.0183273
NM_001135714	Trim65	no definition	0.751755	0.140533	0.440436	0.643065	0.117135	0.00812571
NM_053342	Cxxc4	CXXC finger protein 4 (Cxxc4), mRNA	0.927633	0.381171	0.950937	0.64281	0.123528	0.00473211
NM_172021	Tbkbp1	TBK1 binding protein 1 (Tbkbp1), mRNA	0.859257	0.177752	0.71628	0.642754	0.0767819	0.00120254
NM_001107562	B4galnt4	beta-1,4-N-acetyl-galactosaminyl transferase 4 (B4galnt4), mRNA	0.980635	0.239376	0.991118	0.642689	0.0967026	0.00120254
NM_001109276	Rdh14	retinol dehydrogenase 14 (all-trans/9-cis/11-cis) (Rdh14), mRNA	0.890455	0.111022	0.885814	0.641127	0.0942585	0.00812571
NM_177481	Slco3a1	solute carrier organic anion transporter family, member 3a1 (Slco3a1), mRNA	0.849211	0.136413	0.702973	0.640796	0.0747201	0.00120254
NM_022797	Grin2d	glutamate receptor, ionotropic, N-methyl D-aspartate 2D (Grin2d), mRNA	0.751347	0.280972	0.553553	0.638862	0.18144	0.0238786
NM_001108041	Acot3	acyl-CoA thioesterase 3 (Acot3), mRNA	0.849882	0.202232	0.818921	0.638544	0.135186	0.0183273
NM_001169133	Tenm3	teneurin transmembrane protein 3 (Tenm3), mRNA	0.775206	0.20276	0.259442	0.638129	0.0953302	0.00120254
NM_053951	Mcf2l	MCF.2 cell line derived transforming sequence-like (Mcf2l), mRNA	0.864685	0.10646	0.712062	0.636775	0.0774325	0.00120254
NM_001108392	Zic2	Zic family member 2 (Zic2), mRNA	1.21327	0.957802	0.732666	0.636761	0.32041	0.00675134
NM_001108923	Inpp5a	inositol polyphosphate-5-phosphatase A (Inpp5a), mRNA	0.760398	0.0943039	0.180114	0.636646	0.0870934	0.00120254
NM_001009369	Mrpl38	mitochondrial ribosomal protein L38 (Mrpl38), mRNA	0.699845	0.0976297	0.0673546	0.636626	0.0857302	0.00221323
NM_001126277	Ccdc114	coiled-coil domain containing 114 (Ccdc114), mRNA	0.57737	0.37171	0.0703727	0.636254	0.175189	0.0238786
NM_012918	Cacna1a	no definition	0.748814	0.109854	0.146465	0.634422	0.112994	0.00120254
NM_031823	Wfs1	Wolfram syndrome 1 (wolframin) (Wfs1), mRNA	0.810894	0.161608	0.485777	0.634121	0.208058	0.00120254
NM_001271251	Pdzrn3	PDZ domain containing RING finger 3 (Pdzrn3), mRNA	0.796461	0.165955	0.577007	0.633888	0.136317	0.00392953
NM_198787	Sgsm3	small G protein signaling modulator 3 (Sgsm3), mRNA	0.707744	0.0748001	0.0476623	0.633376	0.0891159	0.00120254
NM_001106126	Enkur	enkurin, TRPC channel interacting protein (Enkur), mRNA	0.68927	0.290826	0.282094	0.633241	0.096441	0.0173577
NM_053534	Tpra1	transmembrane protein, adipocyte asscociated 1 (Tpra1), mRNA	0.722323	0.08483	0.13905	0.632843	0.0723654	0.00221323
NM_012664	Syp	synaptophysin (Syp), mRNA	0.904698	0.240353	0.867827	0.632756	0.132838	0.00120254
NM_001007722	Hba2	hemoglobin, alpha 2 (Hba2), mRNA	1.26983	0.272172	0.341417	0.632349	0.115312	0.00120254
NM_021776	Ecel1	endothelin converting enzyme-like 1 (Ecel1), mRNA	0.753523	0.206452	0.220084	0.631702	0.164093	0.00120254
NM_001169101	Alk	anaplastic lymphoma receptor tyrosine kinase (Alk), mRNA	0.645051	0.116122	0.0729847	0.630745	0.140623	0.0060236
NM_031641	Sult4a1	sulfotransferase family 4A, member 1 (Sult4a1), mRNA	0.833047	0.183091	0.573585	0.629451	0.112779	0.00120254
NM_001100968	Cfap52	WD repeat domain 16 (Wdr16), mRNA	0.639579	0.328588	0.260712	0.62945	0.188019	0.0391736
NM_019217	Map1b	microtubule-associated protein 1B (Map1b), mRNA	0.847169	0.150513	0.703668	0.628884	0.0721292	0.00120254
NM_053788	Stx1a	syntaxin 1A (brain) (Stx1a), mRNA	1.10121	0.368922	0.897948	0.627579	0.0998399	0.00120254
NM_019362	Stk39	serine threonine kinase 39 (Stk39), mRNA	0.734518	0.100294	0.109582	0.627308	0.0833246	0.00120254
NM_001005881	Lppr2	lipid phosphate phosphatase-related protein type 2 (Lppr2), mRNA	0.76502	0.129713	0.21597	0.626689	0.123028	0.00120254
NM_001100722	Lingo1	leucine rich repeat and Ig domain containing 1 (Lingo1), mRNA	1.05337	0.280472	0.962066	0.625779	0.0516322	0.00120254
NM_001271079	Ppm1h	protein phosphatase, Mg2+/Mn2+ dependent, 1H (Ppm1h), mRNA	0.712761	0.135056	0.0748425	0.624712	0.112807	0.00120254
NM_078620	Slc8a3	solute carrier family 8 (sodium/calcium exchanger), member 3 (Slc8a3), mRNA	0.719043	0.185199	0.226207	0.624359	0.104323	0.00120254
NM_001131014	Cstf2	cleavage stimulation factor, 3' pre-RNA subunit 2 (Cstf2), mRNA	0.683923	0.120957	0.0255949	0.624263	0.0920309	0.00120254
NM_012721	P2rx6	purinergic receptor P2X, ligand-gated ion channel, 6 (P2rx6), mRNA	0.774344	0.476554	0.647112	0.623972	0.19712	0.0163097
NM_053583	Zfp423	no definition	0.752728	0.231867	0.301506	0.623954	0.134824	0.00120254
NM_001035236; NM_031676	Tagln3	no definition; transgelin 3 (Tagln3), transcript variant 2, mRNA	1.22276	0.44676	0.529363	0.623498	0.139798	0.00120254
NM_019278	Resp18	regulated endocrine-specific protein 18 (Resp18), mRNA	0.931044	0.319452	0.93055	0.62277	0.129667	0.00120254
NM_001100669	Smap2	small ArfGAP2 (Smap2), mRNA	0.719519	0.0738189	0.0518627	0.622573	0.0883685	0.00120254
NM_001163273	Cmip	c-Maf-inducing protein (Cmip), mRNA	0.790206	0.0923749	0.314483	0.622202	0.0669219	0.00120254
NM_031742	Kcnh1	potassium voltage-gated channel, subfamily H (eag-related), member 1 (Kcnh1), mRNA	0.78436	0.240503	0.415875	0.621039	0.12345	0.00120254
NM_031069	Nell1	NEL-like 1 (chicken) (Nell1), mRNA	0.853728	0.441155	0.857013	0.620245	0.196593	0.0262065
NM_001271278; NM_001271279	Pknox2	PBX/knotted 1 homeobox 2 (Pknox2), transcript variant 1, mRNA; PBX/knotted 1 homeobox 2 (Pknox2), transcript variant 2, mRNA	0.809103	0.17426	0.680473	0.618972	0.0688638	0.00932459
NM_001134884	Scube1	signal peptide, CUB domain, EGF-like 1 (Scube1), mRNA	0.957349	0.279554	0.987399	0.618415	0.118077	0.0421521
NM_001013953	Ccdc153	coiled-coil domain containing 153 (Ccdc153), mRNA	0.721811	0.479458	0.439553	0.618365	0.201315	0.0141669
NM_031782	Slc32a1	solute carrier family 32 (GABA vesicular transporter), member 1 (Slc32a1), mRNA	0.746894	0.130276	0.151122	0.617181	0.156757	0.00120254
NM_001034855	Gpr153	G protein-coupled receptor 153 (Gpr153), mRNA	0.805035	0.256299	0.69174	0.615688	0.169528	0.00873855
NM_022005	Fxyd6	FXYD domain-containing ion transport regulator 6 (Fxyd6), mRNA	1.04112	0.3994	0.9785	0.615516	0.125591	0.00312527
NM_013157	Ass1	argininosuccinate synthase 1 (Ass1), mRNA	0.929226	0.327279	0.961049	0.614242	0.138961	0.0122867
NM_021659	Syt7	synaptotagmin VII (Syt7), mRNA	0.739076	0.116936	0.109582	0.613158	0.123236	0.00120254
NM_012519	Camk2d	calcium/calmodulin-dependent protein kinase II delta (Camk2d), mRNA	0.796324	0.148332	0.413358	0.612286	0.0766999	0.00120254
NM_001108269	Arhgdig	Rho GDP dissociation inhibitor (GDI) gamma (Arhgdig), mRNA	0.802726	0.133842	0.586518	0.612167	0.0542737	0.00120254
NM_001009482	Mycbpap	Mycbp associated protein (Mycbpap), mRNA	0.640102	0.179708	0.208893	0.611485	0.12432	0.0243077
NM_012563	Gad2	glutamate decarboxylase 2 (Gad2), mRNA	0.712345	0.172923	0.0673546	0.610877	0.103089	0.00120254
NM_031780	Apba2	amyloid beta (A4) precursor protein-binding, family A, member 2 (Apba2), mRNA	0.846495	0.192503	0.646863	0.609737	0.106184	0.00120254
NM_001040190	Atcay	ataxia, cerebellar, Cayman type (Atcay), mRNA	0.804828	0.206163	0.421888	0.608603	0.121635	0.00120254
NM_012959	Gfra1	GDNF family receptor alpha 1 (Gfra1), mRNA	0.826836	0.248296	0.626342	0.608602	0.132866	0.00120254
NM_001109532	Mapk11	mitogen-activated protein kinase 11 (Mapk11), mRNA	0.792163	0.0462103	0.559046	0.607935	0.044645	0.00120254
NM_001012023	Epb4,1l5	erythrocyte membrane protein band 4.1 like 5 (Epb4.1l5), mRNA	0.643396	0.17549	0.21278	0.607665	0.234575	0.0315687
NM_001107283	Slitrk1	SLIT and NTRK-like family, member 1 (Slitrk1), mRNA	0.956306	0.490584	0.975092	0.607337	0.212892	0.00120254
NM_001191860	Actr3b	ARP3 actin-related protein 3 homolog B (yeast) (Actr3b), mRNA	0.723673	0.12777	0.119013	0.605608	0.115429	0.00120254
NM_001258011	Snhg11	small nucleolar RNA host gene 11 (non-protein coding) (Snhg11), mRNA	0.816681	0.234546	0.503785	0.603024	0.106599	0.00120254
NM_145776	Slc38a3	solute carrier family 38, member 3 (Slc38a3), mRNA	0.79249	0.269261	0.387817	0.602605	0.109841	0.00120254
NM_134376	Clstn3	calsyntenin 3 (Clstn3), mRNA	0.72401	0.185697	0.0823401	0.600794	0.120195	0.00120254
NM_001191871	Zbtb40	zinc finger and BTB domain containing 40 (Zbtb40), mRNA	0.773221	0.120237	0.454893	0.600172	0.0798156	0.00221323
NM_001109574	Tmem169	transmembrane protein 169 (Tmem169), mRNA	0.884514	0.183167	0.900472	0.599529	0.0857897	0.00873855
NM_001077651	Elavl4	ELAV like neuron-specific RNA binding protein 4 (Elavl4), mRNA	0.936036	0.350208	0.971222	0.59708	0.13396	0.0188087
NM_001106607	Podxl2	podocalyxin-like 2 (Podxl2), mRNA	1.0161	0.323991	0.991991	0.596023	0.11784	0.00120254
NM_022953	Slit1	slit homolog 1 (Drosophila) (Slit1), mRNA	1.00875	0.33251	0.993576	0.5958	0.111155	0.00120254
NM_130814	Fgf12	fibroblast growth factor 12 (Fgf12), mRNA	0.820961	0.194489	0.728875	0.595743	0.108117	0.00312527
NM_172009	Ache	no definition	0.861381	0.272597	0.73695	0.594967	0.143889	0.00120254
NM_022282	Dlg2	discs, large homolog 2 (Drosophila) (Dlg2), mRNA	0.589365	0.0753083	0.0809286	0.594244	0.11394	0.0476024
NM_031337	St3gal5	ST3 beta-galactoside alpha-2,3-sialyltransferase 5 (St3gal5), mRNA	0.722531	0.112713	0.0924898	0.592795	0.0834714	0.00120254
NM_001100979	RGD1311084	similar to 1700113K14Rik protein (RGD1311084), mRNA	0.677955	0.130736	0.382524	0.590866	0.0395896	0.0173577
NM_017069	Gabra3	gamma-aminobutyric acid (GABA) A receptor, alpha 3 (Gabra3), mRNA	1.09425	0.561131	0.942808	0.590774	0.20557	0.0110375
NM_023966	Kcns2	potassium voltage-gated channel, delayed-rectifier, subfamily S, member 2 (Kcns2), mRNA	0.761879	0.187252	0.64349	0.5894	0.128127	0.0110375
NM_133587	Dscam	no definition	1.09071	0.450698	0.953376	0.588609	0.16711	0.00812571
NM_001013861	FAM187A	family with sequence similarity 187, member A (FAM187A), mRNA	0.608973	0.0835299	0.110584	0.588574	0.120614	0.0060236
NM_001024767	Dyrk3	dual-specificity tyrosine-(Y)-phosphorylation regulated kinase 3 (Dyrk3), mRNA	0.689693	0.29865	0.48588	0.587541	0.113698	0.0319425
NM_022300	Basp1	no definition	0.927082	0.226911	0.91901	0.584024	0.0923077	0.00120254
NM_199374	Spata18	spermatogenesis associated 18 (Spata18), mRNA	0.599567	0.427682	0.198062	0.581917	0.253154	0.0243077
NM_001105937	Sgsm1	small G protein signaling modulator 1 (Sgsm1), mRNA	0.886741	0.314334	0.821327	0.581892	0.16067	0.00120254
NM_001109210	Cbln4	cerebellin 4 precursor (Cbln4), mRNA	0.833126	0.302955	0.834856	0.580913	0.169822	0.0158
NM_001108745	Ppfia2	protein tyrosine phosphatase, receptor type, f polypeptide (PTPRF), interacting protein (liprin), alpha 2 (Ppfia2), mRNA	0.800862	0.157821	0.439286	0.58043	0.0896285	0.00120254
NM_001024262	Tspan11	tetraspanin 11 (Tspan11), mRNA	0.649095	0.355993	0.314722	0.580021	0.170628	0.0168284
NM_053846	Nrxn2	neurexin 2 (Nrxn2), mRNA	0.757544	0.170248	0.203772	0.578928	0.107466	0.00120254
NM_012607	Nefh	neurofilament, heavy polypeptide (Nefh), mRNA	0.825313	0.335059	0.592237	0.578185	0.218658	0.00120254
NM_001039174	LOC654482	hypothetical protein LOC654482 (LOC654482), mRNA	0.531318	0.203679	0.0606081	0.577766	0.156027	0.0129273
NM_053346	Nrn1	neuritin 1 (Nrn1), mRNA	0.929758	0.388346	0.973019	0.577465	0.163959	0.0257457
NM_001108374	RGD1310110	similar to 3632451O06Rik protein (RGD1310110), mRNA	0.907619	0.223174	0.948789	0.576002	0.106448	0.0104504
NM_001037199	Dhrs3	dehydrogenase/reductase (SDR family) member 3 (Dhrs3), mRNA	0.587972	0.248585	0.0632146	0.575259	0.269255	0.00312527
NM_001100653	Sidt1	SID1 transmembrane family, member 1 (Sidt1), mRNA	1.25149	0.537992	0.787822	0.574539	0.157786	0.0459188
NM_001039030	Gas8	growth arrest specific 8 (Gas8), mRNA	0.703154	0.202753	0.283536	0.573429	0.183489	0.00120254
NM_053654	Pafah1b3	platelet-activating factor acetylhydrolase 1b, catalytic subunit 3 (Pafah1b3), mRNA	0.710484	0.0998281	0.316323	0.571562	0.105693	0.00120254
NM_053652	Flt4	fms-related tyrosine kinase 4 (Flt4), mRNA	0.711064	0.148708	0.128872	0.571156	0.0606814	0.00120254
NM_001108335	Rasal1	RAS protein activator like 1 (GAP1 like) (Rasal1), mRNA	1.08083	0.293085	0.924318	0.56985	0.133302	0.00120254
NM_001014051	Ttll9	tubulin tyrosine ligase-like family, member 9 (Ttll9), mRNA	0.768981	0.439223	0.708073	0.567618	0.153896	0.0122867
NM_053805	Snai1	snail family zinc finger 1 (Snai1), mRNA	0.759891	0.200275	0.718425	0.567605	0.12438	0.0264695
NM_012527	Chrm3	cholinergic receptor, muscarinic 3 (Chrm3), mRNA	1.36877	0.630723	0.553568	0.566968	0.2612	0.0293314
NM_001108824	Fbll1	fibrillarin-like 1 (Fbll1), mRNA	0.801624	0.193208	0.467783	0.563928	0.103973	0.00120254
NM_001107764	Pla2g4b	phospholipase A2, group IVB (cytosolic) (Pla2g4b), mRNA	0.670142	0.127546	0.150735	0.562722	0.132804	0.00120254
NM_133307	Prkcd	protein kinase C, delta (Prkcd), mRNA	0.713664	0.142523	0.0738411	0.561778	0.168907	0.00120254
NM_030841	Nptxr	neuronal pentraxin receptor (Nptxr), mRNA	0.994599	0.395262	0.995329	0.559584	0.124789	0.00120254
NM_017295	Gabra5	gamma-aminobutyric acid (GABA) A receptor, alpha 5 (Gabra5), mRNA	1.09607	0.341126	0.93908	0.557021	0.066814	0.00312527
NM_130751	Fgf22	fibroblast growth factor 22 (Fgf22), mRNA	0.70502	0.084668	0.642266	0.556766	0.0631485	0.0335884
NM_022525	Gpx3	no definition	0.976513	0.416747	0.991118	0.555988	0.159265	0.00120254
NM_001191071	Mark4	MAP/microtubule affinity-regulating kinase 4 (Mark4), mRNA	0.672749	0.0867815	0.0160141	0.555048	0.0728462	0.00120254
NM_053522	Rhoq	ras homolog family member Q (Rhoq), mRNA	0.6709	0.0842874	0.0111516	0.554092	0.0268192	0.00120254
NM_001002830	Rasl11b	RAS-like family 11 member B (Rasl11b), mRNA	0.702564	0.138752	0.105907	0.554034	0.103235	0.00120254
NM_001044280	Slc25a18	solute carrier family 25 (glutamate carrier), member 18 (Slc25a18), mRNA	0.757342	0.402751	0.489716	0.553508	0.152447	0.00120254
NM_001004201	Lrrc46	leucine rich repeat containing 46 (Lrrc46), mRNA	0.563268	0.200784	0.172413	0.553454	0.166557	0.0234684
NM_001044293	Nap1l5	nucleosome assembly protein 1-like 5 (Nap1l5), mRNA	0.899465	0.360659	0.923108	0.551551	0.103786	0.00120254
NM_181088	Dfnb31	deafness, autosomal recessive 31 (Dfnb31), mRNA	0.900613	0.344211	0.870591	0.551408	0.112352	0.00120254
NM_001025112	Wbscr17	no definition	0.634298	0.179174	0.0874821	0.549714	0.111524	0.00120254
NM_001105793	Aloxe3	arachidonate lipoxygenase 3 (Aloxe3), mRNA	0.755796	0.165902	0.647112	0.548542	0.103262	0.00873855
NM_001271404	Hs6st3	heparan sulfate 6-O-sulfotransferase 3 (Hs6st3), mRNA	0.623879	0.313864	0.410744	0.547492	0.204809	0.0279451
NM_001014179	Wdsub1	WD repeat, sterile alpha motif and U-box domain containing 1 (Wdsub1), mRNA	0.632297	0.0863159	0.135088	0.547235	0.0599405	0.00221323
NM_033359	Ngb	neuroglobin (Ngb), mRNA	0.938339	0.458211	0.979421	0.546672	0.157815	0.0344562
NM_001024339	Tuba8	tubulin, alpha 8 (Tuba8), mRNA	0.605175	0.163988	0.377973	0.545422	0.133817	0.0454042
NM_173136	Akr1b8	aldo-keto reductase family 1, member B8 (Akr1b8), mRNA	0.682504	0.3427	0.116378	0.544833	0.230831	0.00120254
NM_001077231	Ttc39c	hypothetical protein LOC686179 (MGC125239), mRNA	0.664804	0.173613	0.128872	0.543962	0.0912673	0.00120254
NM_001271115	Dnaaf3	dynein, axonemal, assembly factor 3 (Dnaaf3), mRNA	0.704361	0.489683	0.388406	0.543378	0.191329	0.00221323
NM_012572	Grik4	glutamate receptor, ionotropic, kainate 4 (Grik4), mRNA	0.695473	0.189081	0.0815584	0.543221	0.145505	0.00120254
NM_012760	Plagl1	pleiomorphic adenoma gene-like 1 (Plagl1), mRNA	0.828214	0.503302	0.870591	0.54038	0.126746	0.0234684
NM_001191992	Odf3b	outer dense fiber of sperm tails 3B (Odf3b), mRNA	0.828527	0.611977	0.857013	0.538066	0.292244	0.0183273
NM_001101014	Ajap1	adherens junction associated protein 1 (Ajap1), mRNA	0.668694	0.122515	0.0255949	0.537598	0.0895217	0.00120254
NM_001173555	Spag8	sperm associated antigen 8 (Spag8), mRNA	0.742205	0.405556	0.705358	0.536745	0.182162	0.0220221
NM_001007730	Cabp7	calcium binding protein 7 (Cabp7), mRNA	0.670549	0.0823188	0.0539524	0.536355	0.049297	0.00120254
NM_001134688	Ccdc40	no definition	0.643334	0.410878	0.684254	0.535029	0.179287	0.0270298
NM_001100635	Mr1	major histocompatibility complex, class I-related (Mr1), mRNA	0.617588	0.31372	0.403727	0.534438	0.164392	0.0374975
NM_001107322	Ank1	ankyrin 1, erythrocytic (Ank1), mRNA	0.712547	0.187861	0.282094	0.530767	0.0864382	0.00120254
NM_001105913	Elfn1	extracellular leucine-rich repeat and fibronectin type III domain containing 1 (Elfn1), mRNA	0.654949	0.181456	0.0531499	0.52921	0.125	0.00120254
NM_023020	Tmeff1	transmembrane protein with EGF-like and two follistatin-like domains 1 (Tmeff1), mRNA	0.713971	0.148618	0.0809286	0.52766	0.106847	0.00120254
NM_133527	Folr1	folate receptor 1 (adult) (Folr1), mRNA	0.439395	0.187701	0.0526977	0.527405	0.0931005	0.0225267
NM_031802	Gabbr2	gamma-aminobutyric acid (GABA) B receptor 2 (Gabbr2), mRNA	0.811975	0.249279	0.478214	0.526033	0.0989519	0.00120254
NM_198775	P4ha3	prolyl 4-hydroxylase, alpha polypeptide III (P4ha3), mRNA	0.537761	0.257995	0.159555	0.525514	0.0804824	0.0129273
NM_001190459	LOC100361087	hypothetical LOC100361087 (LOC100361087), mRNA	0.581886	0.0638939	0.165229	0.524927	0.0618739	0.0060236
NM_181694	Rsb66	Rsb-66 protein (Rsb66), mRNA	0.36914	0.239043	0.0632146	0.524157	0.244764	0.0479244
NM_001100863	Galnt16	polypeptide N-acetylgalactosaminyltransferase 16 (Galnt16), mRNA	0.938651	0.485294	0.954284	0.522247	0.145275	0.00120254
NM_001024978	Ralyl	RALY RNA binding protein-like (Ralyl), mRNA	0.953163	0.429158	0.979421	0.521976	0.161049	0.00473211
NM_001109049	Ccdc103	coiled-coil domain containing 103 (Ccdc103), mRNA	0.495491	0.124435	0.109802	0.52158	0.124604	0.0209258
NM_172055	Cited1	Cbp/p300-interacting transactivator with Glu/Asp-rich carboxy-terminal domain 1 (Cited1), mRNA	0.472292	0.185365	0.0974955	0.521506	0.161479	0.0347359
NM_053744	Dlk1	delta-like 1 homolog (Drosophila) (Dlk1), mRNA	1.0677	0.415552	0.96074	0.520783	0.216095	0.00120254
NM_001108354	Tmem150c	transmembrane protein 150C (Tmem150c), mRNA	0.825994	0.296072	0.644381	0.520152	0.126636	0.00120254
NM_053996	Slc6a7	solute carrier family 6 (neurotransmitter transporter), member 7 (Slc6a7), mRNA	1.06722	0.42662	0.973019	0.519139	0.108834	0.00541714
NM_013122	Igfbp2	insulin-like growth factor binding protein 2 (Igfbp2), mRNA	0.775727	0.331661	0.647112	0.515136	0.22097	0.00120254
NM_139112	Lmo1	LIM domain only 1 (Lmo1), mRNA	0.652176	0.0858612	0.065226	0.513846	0.0681399	0.00120254
NM_031569	Oprl1	opiate receptor-like 1 (Oprl1), mRNA	1.16422	0.521548	0.870591	0.513308	0.155119	0.0060236
NM_030999	Crhr1	corticotropin releasing hormone receptor 1 (Crhr1), mRNA	0.564233	0.202964	0.250736	0.513227	0.142639	0.0188087
NM_001135807	H2afy2	H2A histone family, member Y2 (H2afy2), mRNA	0.658834	0.128877	0.0729847	0.512466	0.0816365	0.00120254
NM_001122776	Kcnc4	potassium voltage gated channel, Shaw-related subfamily, member 4 (Kcnc4), mRNA	0.837755	0.239347	0.776267	0.511893	0.150478	0.00120254
NM_001191076	Ebf4	early B-cell factor 4 (Ebf4), mRNA	0.67932	0.244736	0.480246	0.511506	0.168799	0.00473211
NM_001108055	Ak7	adenylate kinase 7 (Ak7), mRNA	0.623062	0.435831	0.122131	0.511443	0.216345	0.00120254
NM_013189	Gnaz	guanine nucleotide binding protein (G protein), alpha z polypeptide (Gnaz), mRNA	0.69592	0.175657	0.0874821	0.509833	0.113742	0.00120254
NM_001031845	Sprn	shadow of prion protein homolog (zebrafish) (Sprn), mRNA	1.1656	0.127952	0.899163	0.509093	0.0655698	0.00675134
NM_133425	Ppp1r14c	protein phosphatase 1, regulatory (inhibitor) subunit 14c (Ppp1r14c), mRNA	0.846914	0.3096	0.868572	0.508532	0.108073	0.00221323
NM_001109003	Cpne4	copine IV (Cpne4), mRNA	1.00622	0.462084	0.995972	0.508479	0.172949	0.00392953
NM_001106589	Lrguk	leucine-rich repeats and guanylate kinase domain containing (Lrguk), mRNA	0.664561	0.332692	0.640195	0.508131	0.167486	0.0487267
NM_001039699	Lrfn2	leucine rich repeat and fibronectin type III domain containing 2 (Lrfn2), mRNA	1.06729	0.337523	0.974364	0.508069	0.046058	0.00812571
NM_001014230	Iqcg	IQ motif containing G (Iqcg), mRNA	0.923396	0.527454	0.976067	0.506466	0.19369	0.0476024
NM_001108451	Dynlrb2	dynein light chain roadblock-type 2 (Dynlrb2), mRNA	0.560103	0.4136	0.172713	0.505998	0.199512	0.0060236
NM_001107495	Cyp2s1	cytochrome P450, family 2, subfamily s, polypeptide 1 (Cyp2s1), mRNA	0.594266	0.207588	0.360896	0.505238	0.139049	0.0297861
NM_001134736	Wdr63	WD repeat domain 63 (Wdr63), mRNA	0.599871	0.446867	0.174836	0.501487	0.224667	0.00120254
NM_001134505	Eno4	enolase family member 4 (Eno4), mRNA	0.852797	0.485726	0.897948	0.500641	0.16516	0.00873855
NM_001109580	Sertm1	serine-rich and transmembrane domain containing 1 (Sertm1), mRNA	0.757	0.408777	0.712062	0.496261	0.252152	0.00812571
NM_001106169	Drc7	coiled-coil domain containing 135 (Ccdc135), mRNA	0.526867	0.332348	0.102355	0.496133	0.175921	0.00120254
NM_001270867; NM_053601; NM_181687	Nnat	no definition; neuronatin (Nnat), transcript variant 1, mRNA; neuronatin (Nnat), transcript variant 2, mRNA	0.890742	0.440792	0.855494	0.494578	0.139483	0.00120254
NM_001108454	Cpne7	copine VII (Cpne7), mRNA	1.13317	0.740643	0.857268	0.490434	0.259996	0.00120254
NM_001106342	Pnma3	paraneoplastic Ma antigen 3 (Pnma3), mRNA	1.10057	0.611129	0.927458	0.489771	0.129236	0.00120254
NM_053505	Slc24a3	solute carrier family 24 (sodium/potassium/calcium exchanger), member 3 (Slc24a3), mRNA	0.827031	0.435872	0.64474	0.487455	0.131249	0.00120254
NM_001011977	Tekt2	tektin 2 (testicular) (Tekt2), mRNA	0.519055	0.328097	0.147273	0.48735	0.163903	0.00812571
NM_001109520	Kcnk16	potassium channel, subfamily K, member 16 (Kcnk16), mRNA	0.684518	0.437182	0.636413	0.486425	0.173484	0.0253336
NM_001001799	Tmem35	transmembrane protein 35 (Tmem35), mRNA	0.720979	0.273331	0.13905	0.484212	0.0937082	0.00120254
NM_001108910; NM_001127694	Lrfn1	leucine rich repeat and fibronectin type III domain containing 1 (Lrfn1), transcript variant 2, mRNA; leucine rich repeat and fibronectin type III domain containing 1 (Lrfn1), transcript variant 1, mRNA	0.793839	0.254387	0.575878	0.482998	0.127923	0.00120254
NM_181771	Gpr135	G protein-coupled receptor 135 (Gpr135), mRNA	0.937643	0.207934	0.979989	0.48257	0.1388	0.0248094
NM_001013093	Ubxn10	UBX domain protein 10 (Ubxn10), mRNA	0.780032	0.479198	0.837716	0.481694	0.227915	0.0306539
NM_017110	Cartpt	CART prepropeptide (Cartpt), mRNA	0.933613	0.391992	0.972256	0.480228	0.223405	0.00473211
NM_012568	Glra2	glycine receptor, alpha 2 (Glra2), mRNA	1.11739	0.58405	0.939766	0.476692	0.165054	0.00541714
NM_017217	Slc7a3	solute carrier family 7 (cationic amino acid transporter, y+ system), member 3 (Slc7a3), mRNA	1.07224	0.309453	0.973215	0.475076	0.0954846	0.00873855
NM_001012109	Galnt14	polypeptide N-acetylgalactosaminyltransferase 14 (Galnt14), mRNA	0.701529	0.268694	0.303089	0.474398	0.132534	0.00120254
NM_022931	Rims3	regulating synaptic membrane exocytosis 3 (Rims3), mRNA	0.970964	0.411154	0.991715	0.474336	0.117548	0.00312527
NM_017018	Hrh1	histamine receptor H 1 (Hrh1), mRNA	0.472419	0.139612	0.0798046	0.471928	0.133156	0.0104504
NM_001108951	LOC365985	similar to adenylate kinase 5 isoform 1 (LOC365985), mRNA	0.763627	0.213001	0.216544	0.4704	0.122565	0.00120254
NM_001108774	Mrap2	melanocortin 2 receptor accessory protein 2 (Mrap2), mRNA	0.7178	0.342625	0.397681	0.4704	0.187531	0.00120254
NM_024395	Htr5b	5-hydroxytryptamine (serotonin) receptor 5B (Htr5b), mRNA	0.745528	0.0806318	0.46453	0.469875	0.0871789	0.00120254
NM_001109173	Gpr150	G protein-coupled receptor 150 (Gpr150), mRNA	0.746489	0.253114	0.729419	0.469237	0.149176	0.00541714
NM_176078	Clic6	chloride intracellular channel 6 (Clic6), mRNA	0.617041	0.489279	0.393953	0.469137	0.169878	0.00541714
NM_001106879	Efhb	EF hand domain family, member B (Efhb), mRNA	0.416729	0.21156	0.065226	0.463763	0.151643	0.0188087
NM_001110155	RGD1565611	RGD1565611 (RGD1565611), mRNA	0.542015	0.314705	0.177696	0.463352	0.201425	0.00541714
NM_001107750	Tspan18	tetraspanin 18 (Tspan18), mRNA	0.555226	0.171193	0.0765232	0.463185	0.0924332	0.00120254
NM_024133; NM_177982	Hap1	no definition; huntingtin-associated protein 1 (Hap1), transcript variant 2, mRNA	1.01866	0.534304	0.991991	0.463162	0.150223	0.00120254
NM_001107988	Vwa5b1	von Willebrand factor A domain containing 5B1 (Vwa5b1), mRNA	0.816002	0.612704	0.824147	0.460231	0.180087	0.00312527
NM_013031	Slc18a2	solute carrier family 18 (vesicular monoamine transporter), member 2 (Slc18a2), mRNA	0.833227	0.38945	0.809099	0.457451	0.143394	0.00120254
NM_001168579	Tcf15	transcription factor 15 (Tcf15), mRNA	0.50891	0.246598	0.389663	0.455818	0.13338	0.0476024
NM_013036	Sstr4	somatostatin receptor 4 (Sstr4), mRNA	0.800862	0.199244	0.846952	0.450869	0.119072	0.0146203
NM_019348	Sstr2	somatostatin receptor 2 (Sstr2), mRNA	0.837025	0.24864	0.841348	0.450856	0.167042	0.00120254
NM_001271226	Chd5	chromodomain helicase DNA binding protein 5 (Chd5), mRNA	0.700508	0.168836	0.030841	0.449923	0.0952898	0.00120254
NM_001270039	Ankrd55	ankyrin repeat domain 55 (Ankrd55), mRNA	0.679439	0.187567	0.527296	0.449359	0.11896	0.0060236
NM_022677	Zic1	Zic family member 1 (Zic1), mRNA	1.15261	1.17829	0.878092	0.448484	0.335557	0.00120254
NM_001109403	C1ql3	complement component 1, q subcomponent-like 3 (C1ql3), mRNA	1.37283	0.77687	0.693293	0.448146	0.150712	0.00873855
NM_001106827	Celf6	CUGBP, Elav-like family member 6 (Celf6), mRNA	0.671128	0.154417	0.078994	0.446936	0.0891067	0.00120254
NM_001007009	Drc1	dynein regulatory complex subunit 1 homolog (Chlamydomonas) (Drc1), mRNA	0.732369	0.452354	0.316323	0.446657	0.176631	0.00120254
NM_001130567	Dmc1	DNA meiotic recombinase 1 (Dmc1), mRNA	0.78403	0.366672	0.780532	0.44636	0.0963899	0.00392953
NM_182842	Camk1g	calcium/calmodulin-dependent protein kinase IG (Camk1g), mRNA	0.589307	0.261786	0.0624006	0.446301	0.134172	0.00120254
NM_012750	Gfra2	GDNF family receptor alpha 2 (Gfra2), mRNA	0.925319	0.677804	0.957431	0.445158	0.215167	0.00120254
NM_001039325	Zdhhc22	zinc finger, DHHC-type containing 22 (Zdhhc22), mRNA	0.61931	0.261245	0.191961	0.444612	0.151541	0.00120254
NM_012686	Vsnl1	visinin-like 1 (Vsnl1), mRNA	1.0262	0.601732	0.989036	0.444477	0.159349	0.00120254
NM_001135030	Tctex1d1	Tctex1 domain containing 1 (Tctex1d1), mRNA	0.447336	0.171282	0.108141	0.442961	0.17782	0.0257457
NM_001011957	Ell3	elongation factor RNA polymerase II-like 3 (Ell3), mRNA	0.48089	0.112692	0.169326	0.442878	0.105541	0.0168284
NM_001098724	Necab3	N-terminal EF-hand calcium binding protein 3 (Necab3), mRNA	0.884762	0.419905	0.948902	0.442506	0.165837	0.0110375
NM_053988	Calb2	calbindin 2 (Calb2), mRNA	1.50593	1.09972	0.231132	0.442141	0.167678	0.00120254
NM_001106906	Gpr45	G protein-coupled receptor 45 (Gpr45), mRNA	0.586744	0.145045	0.0531499	0.438744	0.0987914	0.00120254
NM_001134557	RGD1562284	similar to Glutaminyl-peptide cyclotransferase precursor (QC) (RGD1562284), mRNA	0.672238	0.238419	0.443992	0.433616	0.136829	0.00120254
NM_001134580	Lypd6b	LY6/PLAUR domain containing 6B (Lypd6b), mRNA	0.780417	0.25403	0.848268	0.430117	0.0804577	0.0350446
NM_001127557	Rtdr1	rhabdoid tumor deletion region gene 1 (Rtdr1), mRNA	0.449079	0.114977	0.179567	0.429336	0.0978504	0.0367139
NM_001130077	Tcerg1l	transcription elongation regulator 1-like (Tcerg1l), mRNA	0.785324	0.467432	0.827807	0.423088	0.160945	0.00993871
NM_001126273	Alkbh2	alkB, alkylation repair homolog 2 (E. coli) (Alkbh2), mRNA	0.615711	0.204905	0.278838	0.420754	0.110313	0.00120254
NM_013007	Pnoc	prepronociceptin (Pnoc), mRNA	0.751536	0.407914	0.69962	0.42018	0.163092	0.00120254
NM_001007601	Pcbd1	pterin-4 alpha-carbinolamine dehydratase/dimerization cofactor of hepatocyte nuclear factor 1 alpha (Pcbd1), mRNA	0.946347	0.581783	0.986465	0.419008	0.158246	0.00932459
NM_138535	Grip2	glutamate receptor interacting protein 2 (Grip2), mRNA	0.640892	0.248005	0.0905558	0.418048	0.12135	0.00120254
NM_001107504	Chst8	carbohydrate (N-acetylgalactosamine 4-0) sulfotransferase 8 (Chst8), mRNA	0.781619	0.188125	0.837765	0.415106	0.114622	0.00932459
NM_001044696	Lrrc34	leucine rich repeat containing 34 (Lrrc34), mRNA	0.478911	0.342158	0.0579089	0.414433	0.152507	0.00120254
NM_182822	Tmem255a	transmembrane protein 255A (Tmem255a), mRNA	0.925654	0.559815	0.943141	0.414088	0.129251	0.00120254
NM_001033955; NM_001033956; NM_017338	Calca	calcitonin-related polypeptide alpha (Calca), transcript variant 2, mRNA; calcitonin-related polypeptide alpha (Calca), transcript variant 3, mRNA; calcitonin-related polypeptide alpha (Calca), transcript variant 1, mRNA	0.497811	0.156486	0.307857	0.413552	0.175015	0.0462519
NM_001145163	Ube2ql1	ubiquitin-conjugating enzyme E2Q family-like 1 (Ube2ql1), mRNA	0.705935	0.265497	0.0815584	0.407692	0.097873	0.00120254
NM_012774	Gpc3	glypican 3 (Gpc3), mRNA	0.933303	0.79427	0.967178	0.407502	0.233728	0.00120254
NM_017362	Chrm5	cholinergic receptor, muscarinic 5 (Chrm5), mRNA	0.358481	0.0837721	0.0809286	0.403539	0.176475	0.0302371
NM_001277260; NM_001277261; NM_001277262; NM_134388	Tnnt1	troponin T type 1 (skeletal, slow) (Tnnt1), transcript variant 2, mRNA; troponin T type 1 (skeletal, slow) (Tnnt1), transcript variant 3, mRNA; troponin T type 1 (skeletal, slow) (Tnnt1), transcript variant 4, mRNA; troponin T type 1 (skeletal, slow) (Tnnt1), transcript variant 1, mRNA	0.697795	0.478803	0.173246	0.403016	0.127572	0.00120254
NM_181380	Rtn4rl2	reticulon 4 receptor-like 2 (Rtn4rl2), mRNA	0.84008	0.532061	0.899163	0.401978	0.145715	0.00120254
NM_001012459	Clec11a	C-type lectin domain family 11, member A (Clec11a), mRNA	0.900699	0.33092	0.96074	0.39916	0.124067	0.00221323
NM_198727	Tmem132d	transmembrane protein 132D (Tmem132d), mRNA	0.632316	0.257313	0.315437	0.394514	0.0947463	0.00120254
NM_001127563	RGD1564114	similar to FLJ46082 protein (RGD1564114), mRNA	0.427246	0.295407	0.0586465	0.392774	0.123527	0.00120254
NM_001106043	Dleu7	deleted in lymphocytic leukemia, 7 (Dleu7), mRNA	0.833284	0.549842	0.917005	0.382129	0.161856	0.00812571
NM_012739	Adra2a	adrenoceptor alpha 2A (Adra2a), mRNA	1.15483	0.613762	0.910332	0.380503	0.144722	0.00120254
NM_001006960	Mtfp1	mitochondrial fission process 1 (Mtfp1), mRNA	0.504613	0.148129	0.0809286	0.378286	0.111232	0.00312527
NM_024354	Chrna4	cholinergic receptor, nicotinic, alpha 4 (neuronal) (Chrna4), mRNA	1.43348	0.635156	0.633301	0.377307	0.176992	0.0104504
NM_012940	Cyp1b1	cytochrome P450, family 1, subfamily b, polypeptide 1 (Cyp1b1), mRNA	0.47334	0.0716486	0.211493	0.376957	0.151648	0.0146203
NM_001044276	Rprm	reprimo, TP53 dependent G2 arrest mediator candidate (Rprm), mRNA	0.753214	0.306522	0.715199	0.376826	0.163198	0.00120254
NM_199491	Fut7	fucosyltransferase 7 (alpha (1,3) fucosyltransferase) (Fut7), mRNA	0.580003	0.144459	0.405857	0.376557	0.0646403	0.00812571
NM_170666	Rims4	regulating synaptic membrane exocytosis 4 (Rims4), mRNA	0.633327	0.210298	0.176651	0.373593	0.110173	0.00120254
NM_153735	Nptx1	neuronal pentraxin I (Nptx1), mRNA	0.902562	0.40696	0.870731	0.368746	0.121043	0.00120254
NM_001164438; NM_001164439	Tmem212	transmembrane protein 212 (Tmem212), transcript variant 1, mRNA; transmembrane protein 212 (Tmem212), transcript variant 2, mRNA	0.601461	0.483018	0.550897	0.368069	0.16064	0.00221323
NM_130813	Kcnk15	potassium channel, subfamily K, member 15 (Kcnk15), mRNA	0.535485	0.12912	0.140988	0.360467	0.125944	0.00120254
NM_001270388	LOC100360619	no definition	0.596142	0.291471	0.485002	0.35733	0.173647	0.0104504
NM_001111114; NM_001111117; NM_017241	Grik1	glutamate receptor, ionotropic, kainate 1 (Grik1), transcript variant 3, mRNA; glutamate receptor, ionotropic, kainate 1 (Grik1), transcript variant 1, mRNA; glutamate receptor, ionotropic, kainate 1 (Grik1), transcript variant 2, mRNA	0.80262	0.44275	0.827992	0.329813	0.0818854	0.00120254
NM_001134538	Sez6l	seizure related 6 homolog (mouse)-like (Sez6l), mRNA	0.849256	0.558509	0.748962	0.32748	0.131433	0.00120254
NM_001106465	Ntng1	netrin G1 (Ntng1), mRNA	0.980404	0.546527	0.993576	0.32509	0.114036	0.00120254
NM_001161835	T2	brachyury 2 (T2), mRNA	0.83439	0.672965	0.920748	0.317212	0.179429	0.00392953
NM_012740	Th	tyrosine hydroxylase (Th), mRNA	0.406926	0.215907	0.190783	0.313144	0.163506	0.023051
NM_001034015; NM_053816	Calcr	calcitonin receptor (Calcr), transcript variant 1a, mRNA; calcitonin receptor (Calcr), transcript variant 1b, mRNA	0.767972	0.407698	0.67671	0.311568	0.194682	0.00120254
NM_012612	Nppa	natriuretic peptide A (Nppa), mRNA	0.893324	0.559108	0.973019	0.306804	0.174225	0.0331018
NM_053537	Slc22a7	solute carrier family 22 (organic anion transporter), member 7 (Slc22a7), mRNA	0.0942823	0.0238891	0.336921	0.306708	0.133859	0.0493983
NM_001109135	Tmem200a	transmembrane protein 200A (Tmem200a), mRNA	0.682953	0.27711	1	0.300876	0.0734416	0.00120254
NM_017275	Pnck	pregnancy up-regulated nonubiquitous CaM kinase (Pnck), mRNA	1.03956	0.688955	0.979421	0.290887	0.102988	0.00120254
NM_001107991	Lrrc38	leucine rich repeat containing 38 (Lrrc38), mRNA	0.484994	0.211403	0.21071	0.286177	0.0770732	0.00392953
NM_001106582	Gpr165	G protein-coupled receptor 165 (Gpr165), mRNA	0.827178	0.661282	0.900472	0.285258	0.111084	0.00473211
NM_001013949	Ribc2	RIB43A domain with coiled-coils 2 (Ribc2), mRNA	0.467569	0.351032	0.326183	0.283842	0.120297	0.0204973
NM_013192	Kcnj6	potassium inwardly-rectifying channel, subfamily J, member 6 (Kcnj6), mRNA	1.09811	0.677447	0.923242	0.276837	0.132507	0.00120254
NM_001024333; NM_001244797; NM_001244798	Cidec	cell death-inducing DFFA-like effector c (Cidec), transcript variant 1, mRNA; cell death-inducing DFFA-like effector c (Cidec), transcript variant 2, mRNA; cell death-inducing DFFA-like effector c (Cidec), transcript variant 3, mRNA	0.307673	0.193512	0.12299	0.247287	0.111896	0.0391736
NM_001108176	Zic4	Zic family member 4 (Zic4), mRNA	1.05014	1.16875	0.989434	0.245071	0.183305	0.00120254
NM_012990	Nog	noggin (Nog), mRNA	0.565886	0.419331	0.282677	0.225302	0.166557	0.00120254
NM_001083115; NM_080396	Trpc4	transient receptor potential cation channel, subfamily C, member 4 (Trpc4), transcript variant beta, mRNA; transient receptor potential cation channel, subfamily C, member 4 (Trpc4), transcript variant alpha, mRNA	0.963551	1.01624	0.989978	0.203166	0.151336	0.00120254
NM_181370	Hs3st2	heparan sulfate (glucosamine) 3-O-sulfotransferase 2 (Hs3st2), mRNA	0.987913	0.519143	0.993576	0.200736	0.0836195	0.00120254
NM_001109613	LOC690918	hypothetical protein LOC690918 (LOC690918), mRNA	1.15983	1.06184	0.928845	0.193804	0.0946527	0.00120254
NM_022714	Crhr2	corticotropin releasing hormone receptor 2 (Crhr2), mRNA	0.707709	0.694319	0.688733	0.129196	0.092787	0.00120254
NM_001160162; NM_013125	Scn5a	sodium channel, voltage-gated, type V, alpha subunit (Scn5a), transcript variant 2, mRNA; sodium channel, voltage-gated, type V, alpha subunit (Scn5a), transcript variant 1, mRNA	0.780035	0.705764	0.688934	0.120734	0.0505235	0.00120254
Only those genes that decrease the expression of more than 1.5-fold from the baseline value and whose padj-value lower 0.05 were selected for analysis.
Only those genes that increase the expression of more than 1.5-fold from the baseline value and whose padj-value lower 0.05 were selected for analysis.
