# Supplementary material for: Genes That Associated with Action of ACTH-like Peptides with Neuroprotective Potential in Rat Brain Regions with Different Degrees of Ischemic Damage
Source: Int J Mol Sci. 2025 Jun 28;26(13):6256. doi: 10.3390/ijms26136256 (PMC12249733; doi:10.3390/ijms26136256)
Supplement: Supplementary file 1 [file ijms-26-06256-s001.zip › Supplementary Table S6.xlsx]

## Sheet: Лист1
Table S6. Overlapping DEGs in IS-s vs. IR-s and IR-s vs. SO-s pairwise comparison
RefSeq ID	Gene symbol	Description	IS-s vs. IR-s			IR-s vs. SO-s
			Ratio	±SE	Padj	Ratio	±SE	Padj
NM_031530	Ccl2	chemokine (C-C motif) ligand 2 (Ccl2), mRNA	0.502356	0.159811	0.00284673	326.55	45.5503	0.00567117
NM_001109536	Ptx3	pentraxin 3, long (Ptx3), mRNA	0.56686	0.166757	0.00284673	124.071	30.1125	0.000781969
NM_181382	Gldn	gliomedin (Gldn), mRNA	0.128486	0.0384016	0.00284673	85.4134	39.7971	0.000177818
NM_031055	Mmp9	matrix metallopeptidase 9 (Mmp9), mRNA	0.619405	0.160311	0.0207717	73.6299	41.1628	0.000637444
NM_012620	Serpine1	serpin peptidase inhibitor, clade E (nexin, plasminogen activator inhibitor type 1), member 1 (Serpine1), mRNA	0.40809	0.119003	0.00284673	64.2275	13.7958	0.000177818
NM_144750	Aspg	asparaginase (Aspg), mRNA	0.527189	0.132272	0.0255949	25.7136	11.7365	0.000177818
NM_001013062	Thbs1	thrombospondin 1 (Thbs1), mRNA	0.540777	0.131747	0.00284673	24.3583	9.15827	0.000177818
NM_001108662	Melk	maternal embryonic leucine zipper kinase (Melk), mRNA	0.394424	0.0879176	0.0111516	22.3765	8.3368	0.000336763
NM_031771	Thbd	thrombomodulin (Thbd), mRNA	0.664597	0.110123	0.00751991	21.6165	2.0205	0.000177818
NM_001013941	LOC298795	similar to 14-3-3 protein sigma (LOC298795), mRNA	0.378137	0.0723067	0.00284673	19.8878	8.15592	0.000177818
NM_001270807; NM_001270808; NM_001270809; NM_001270810; NM_001270811; NM_133386	Sphk1	sphingosine kinase 1 (Sphk1), transcript variant 2, mRNA; sphingosine kinase 1 (Sphk1), transcript variant 3, mRNA; sphingosine kinase 1 (Sphk1), transcript variant 4, mRNA; sphingosine kinase 1 (Sphk1), transcript variant 5, mRNA; sphingosine kinase 1 (Sphk1), transcript variant 1, mRNA; sphingosine kinase 1 (Sphk1), transcript variant 6, mRNA	0.505358	0.114478	0.0177031	18.4709	5.72947	0.000177818
NM_001109102	Fam167a	family with sequence similarity 167, member A (Fam167a), mRNA	0.359679	0.0409599	0.00284673	15.756	7.38731	0.000177818
NM_134454	Angpt2	angiopoietin 2 (Angpt2), mRNA	0.640216	0.118834	0.00751991	15.6812	1.65871	0.000177818
NM_033237	Gal	galanin/GMAP prepropeptide (Gal), mRNA	0.517185	0.205871	0.00751991	15.5346	8.88616	0.000177818
NM_001047101	Adamts7	ADAM metallopeptidase with thrombospondin type 1 motif, 7 (Adamts7), mRNA	0.627264	0.122133	0.046978	14.9976	7.51641	0.000177818
NM_001108959	Tgm3	transglutaminase 3 (Tgm3), mRNA	0.183535	0.0464795	0.00284673	14.9267	3.17172	0.000177818
NM_012779	Aqp5	aquaporin 5 (Aqp5), mRNA	2.35042	0.838831	0.0440138	14.3108	2.28104	0.00643549
NM_001271143	S1pr3	sphingosine-1-phosphate receptor 3 (S1pr3), mRNA	0.599725	0.120286	0.00284673	13.9346	1.97463	0.000177818
NM_001007738	Tmem252	transmembrane protein 252 (Tmem252), mRNA	0.53114	0.125737	0.00284673	13.7732	4.66599	0.000177818
NM_053382	Tnfaip6	tumor necrosis factor alpha induced protein 6 (Tnfaip6), mRNA	0.368422	0.0562058	0.00284673	13.6472	2.80981	0.000177818
NM_013153	Has2	hyaluronan synthase 2 (Has2), mRNA	0.498643	0.0818539	0.046978	13.337	3.32882	0.000177818
NM_001037541; NM_138852	Prok2	prokineticin 2 (Prok2), transcript variant 1, mRNA; prokineticin 2 (Prok2), transcript variant 2, mRNA	0.0937368	0.0483794	0.00284673	13.1821	7.68992	0.000177818
NM_031549	Tagln	transgelin (Tagln), mRNA	0.386452	0.0593617	0.00284673	13.144	2.10207	0.000177818
NM_022197	Fos	FBJ osteosarcoma oncogene (Fos), mRNA	1.87838	0.629168	0.00284673	12.6673	3.00853	0.000177818
NM_001009965	Tsku	tsukushi, small leucine rich proteoglycan (Tsku), mRNA	0.462479	0.104284	0.00284673	12.4919	2.92959	0.000177818
NM_022239	Nmu	neuromedin U (Nmu), mRNA	0.181378	0.067013	0.00284673	11.5442	6.06606	0.000177818
NM_001127683	Hsf2bp	heat shock transcription factor 2 binding protein (Hsf2bp), mRNA	0.170383	0.0576868	0.0207717	11.4906	3.01204	0.0125814
NM_053861	Tnc	tenascin C (Tnc), mRNA	0.511578	0.0878843	0.00284673	10.9151	1.40363	0.000177818
NM_212541	Slc44a4	solute carrier family 44, member 4 (Slc44a4), mRNA	0.367955	0.251003	0.00284673	10.2406	5.54382	0.000177818
NM_053629	Fstl3	follistatin-like 3 (secreted glycoprotein) (Fstl3), mRNA	0.279657	0.105961	0.00751991	9.94347	5.70323	0.000177818
NM_001107439	Snai3	snail family zinc finger 3 (Snai3), mRNA	0.240981	0.053284	0.0111516	9.68297	5.23709	0.00120623
NM_001100640	Lamc2	laminin, gamma 2 (Lamc2), mRNA	0.29497	0.0708066	0.00284673	9.57167	5.02281	0.000177818
NM_012795	Gp5	glycoprotein V (platelet) (Gp5), mRNA	0.161546	0.055662	0.00284673	9.28074	2.79413	0.000177818
NM_001106028	Cdkn3	no definition	0.211043	0.0502118	0.00940249	9.17851	3.77444	0.000781969
NM_022605	Hpse	no definition	0.4753	0.18452	0.0332304	8.65852	4.16054	0.000177818
NM_012893	Actg2	actin, gamma 2, smooth muscle, enteric (Actg2), mRNA	0.167272	0.102306	0.0321875	8.65816	6.56154	0.00634335
NM_133624	Gbp2	guanylate binding protein 2, interferon-inducible (Gbp2), mRNA	0.623028	0.147823	0.00284673	7.47358	1.90014	0.000177818
NM_031659	Tgm1	transglutaminase 1 (Tgm1), mRNA	0.445312	0.107512	0.0440138	7.03866	1.98046	0.000177818
NM_017259	Btg2	BTG family, member 2 (Btg2), mRNA	1.8282	0.569492	0.00284673	7.00284	0.611742	0.000177818
NM_001014221	LOC363337	similar to RIKEN cDNA 1700081O22 (LOC363337), mRNA	0.536094	0.161083	0.00284673	6.7309	2.19338	0.000177818
NM_001108563	Sypl2	synaptophysin-like 2 (Sypl2), mRNA	0.477228	0.0882588	0.00284673	6.61357	1.47572	0.000177818
NM_013064	Hcrtr1	hypocretin (orexin) receptor 1 (Hcrtr1), mRNA	0.153657	0.0645414	0.00284673	6.50618	2.95227	0.000177818
NM_139183	Crhbp	corticotropin releasing hormone binding protein (Crhbp), mRNA	0.28808	0.0777093	0.00284673	5.2084	0.842946	0.000177818
NM_001031656	Serinc2	serine incorporator 2 (Serinc2), mRNA	0.600114	0.160891	0.0234538	4.98858	1.76239	0.000177818
NM_001017479	Tmem100	transmembrane protein 100 (Tmem100), mRNA	0.542665	0.0725109	0.00284673	4.98102	0.755406	0.000177818
NM_031135	Klf10	Kruppel-like factor 10 (Klf10), mRNA	0.590292	0.113843	0.00284673	4.92099	1.17433	0.000177818
NM_001191848	Wnt2b	wingless-type MMTV integration site family, member 2B (Wnt2b), mRNA	0.141134	0.0810091	0.0147416	4.8382	2.14638	0.000177818
NM_001034199	Nptx2	neuronal pentraxin II (Nptx2), mRNA	0.366977	0.13979	0.00284673	4.83642	1.89932	0.000177818
NM_001033864; NM_057138	Cflar	CASP8 and FADD-like apoptosis regulator (Cflar), transcript variant 1, mRNA; no definition	0.365281	0.0701933	0.00284673	4.81151	0.937145	0.000177818
NM_001105734	Dusp10	dual specificity phosphatase 10 (Dusp10), mRNA	1.62084	0.680838	0.0160141	4.77556	0.481544	0.000177818
NM_001007759	March3	membrane-associated ring finger (C3HC4) 3, E3 ubiquitin protein ligase (March3), mRNA	0.522656	0.0745455	0.00284673	4.68484	0.700653	0.000177818
NM_212545	Krt17	keratin 17 (Krt17), mRNA	0.193968	0.0725103	0.00284673	4.52153	1.73373	0.000177818
NM_001033653; NM_057103	Akap12	A kinase (PRKA) anchor protein 12 (Akap12), transcript variant 2, mRNA; A kinase (PRKA) anchor protein 12 (Akap12), transcript variant 1, mRNA	0.623861	0.145111	0.00284673	4.44148	1.51477	0.000177818
NM_053832	Foxj1	no definition	0.54159	0.297843	0.00536967	4.28588	1.77603	0.000177818
NM_153727	Gpr3	G protein-coupled receptor 3 (Gpr3), mRNA	0.332856	0.130686	0.00940249	3.8306	1.06424	0.000177818
NM_145786	Ppp1r32	protein phosphatase 1, regulatory subunit 32 (Ppp1r32), mRNA	0.563189	0.380426	0.0476623	3.72412	2.39752	0.000177818
NM_001107608	Hectd2	HECT domain containing E3 ubiquitin protein ligase 2 (Hectd2), mRNA	0.616604	0.0675369	0.00284673	3.53069	0.312982	0.000177818
NM_017128	Inhba	inhibin beta-A (Inhba), mRNA	0.367083	0.138398	0.00284673	3.52455	1.53285	0.000177818
NM_001107529	Prc1	protein regulator of cytokinesis 1 (Prc1), mRNA	0.437341	0.117512	0.00284673	3.4605	1.23024	0.000177818
NM_001106081	Tll1	tolloid-like 1 (Tll1), mRNA	0.226968	0.0444094	0.00284673	3.43788	0.834112	0.000177818
NM_013180	Itgb4	integrin, beta 4 (Itgb4), mRNA	0.429664	0.163297	0.00284673	3.41944	1.08094	0.000177818
NM_001005907; NM_001277341; NM_001277346	Efemp2	EGF-containing fibulin-like extracellular matrix protein 2 (Efemp2), transcript variant 2, mRNA; no definition; no definition	0.608225	0.0551359	0.00284673	3.41392	0.168829	0.000177818
NM_178094	Itpkc	inositol-trisphosphate 3-kinase C (Itpkc), mRNA	0.661564	0.109401	0.0270567	3.40981	0.28024	0.000177818
NM_031807	Tpbg	trophoblast glycoprotein (Tpbg), mRNA	0.259789	0.0774205	0.00284673	3.25113	1.14669	0.000177818
NM_199370	Krt8	keratin 8 (Krt8), mRNA	0.360192	0.161656	0.00284673	3.21119	1.01225	0.000177818
NM_012752	Cd24	CD24 molecule (Cd24), mRNA	0.466811	0.100326	0.00284673	3.14934	0.442722	0.000177818
NM_001044301	Muc15	mucin 15, cell surface associated (Muc15), mRNA	0.304377	0.135183	0.0394214	3.13132	1.12425	0.000336763
NM_001106773	Bpifc	BPI fold containing family C (Bpifc), mRNA	0.188861	0.0435922	0.00284673	3.11333	0.715091	0.000177818
NM_001106367	Sorcs3	sortilin-related VPS10 domain containing receptor 3 (Sorcs3), mRNA	0.291982	0.0565541	0.00284673	3.09925	0.332351	0.000177818
NM_022205	Cxcr4	chemokine (C-X-C motif) receptor 4 (Cxcr4), mRNA	0.505371	0.104661	0.0382571	3.07335	1.56566	0.000177818
NM_001008828	Krt75	no definition	0.355519	0.124726	0.046978	3.04996	0.614643	0.00275652
NM_001013867	Rsph10b	radial spoke head 10 homolog B (Chlamydomonas) (Rsph10b), mRNA	0.563415	0.360741	0.0255949	3.02107	1.30821	0.000177818
NM_001107807	Pmepa1	prostate transmembrane protein, androgen induced 1 (Pmepa1), mRNA	0.359529	0.0430154	0.00284673	3.0058	0.499504	0.000177818
NM_001109075	Cfap126	similar to RIKEN cDNA 1700009P17 (RGD1562658), mRNA	0.410954	0.218982	0.00284673	2.9992	0.810651	0.000177818
NM_001033655	Dnah1	no definition	0.49789	0.367278	0.00751991	2.9887	1.72054	0.000177818
NM_013151	Plat	plasminogen activator, tissue (Plat), mRNA	0.603345	0.0895019	0.00284673	2.94723	0.277144	0.000177818
NM_001025060	LOC502684	hypothetical protein LOC502684 (LOC502684), mRNA	0.468393	0.272304	0.0406718	2.92116	1.25465	0.000177818
NM_001107596	Tmem2	transmembrane protein 2 (Tmem2), mRNA	0.664052	0.102278	0.0280773	2.9038	0.279954	0.000177818
NM_012685	Vipr1	no definition	0.443981	0.0935033	0.00284673	2.88756	0.540614	0.000177818
NM_012757	Mas1	MAS1 proto-oncogene, G protein-coupled receptor (Mas1), mRNA	0.190273	0.0798276	0.00284673	2.88352	1.3822	0.000177818
NM_030997	Vgf	VGF nerve growth factor inducible (Vgf), mRNA	0.362454	0.0612217	0.00284673	2.82527	0.713244	0.000177818
NM_012649	Sdc4	syndecan 4 (Sdc4), mRNA	0.625284	0.0739797	0.00284673	2.7792	0.377276	0.000177818
NM_031655	Lxn	latexin (Lxn), mRNA	0.535895	0.0870421	0.00284673	2.7391	0.473211	0.000177818
NM_053633	Egr2	early growth response 2 (Egr2), mRNA	0.529838	0.201422	0.00284673	2.71963	1.57399	0.000177818
NM_001109303	Crip3	cysteine-rich protein 3 (Crip3), mRNA	0.323191	0.0391325	0.00751991	2.70842	0.662205	0.000336763
NM_001011922	Nedd9	neural precursor cell expressed, developmentally down-regulated 9 (Nedd9), mRNA	0.5984	0.0545122	0.00284673	2.6755	0.300262	0.000177818
NM_001034068; NM_001034069; NM_001034070; NM_001034071; NM_001034072; NM_001034073; NM_001034074; NM_001034075; NM_019131	Tpm1	tropomyosin 1, alpha (Tpm1), transcript variant 1, mRNA; no definition; no definition; no definition; tropomyosin 1, alpha (Tpm1), transcript variant 5, mRNA; tropomyosin 1, alpha (Tpm1), transcript variant 7, mRNA; tropomyosin 1, alpha (Tpm1), transcript variant 8, mRNA; no definition; no definition	0.40131	0.0741836	0.00284673	2.66943	0.548523	0.000177818
NM_001100842	Col9a1	no definition	1.72764	0.232768	0.0147416	2.66736	0.933054	0.000177818
NM_001106687	Clspn	claspin (Clspn), mRNA	0.314772	0.0836878	0.00284673	2.66675	0.801007	0.000177818
NM_001012176	Rsph1	radial spoke head 1 homolog (Chlamydomonas) (Rsph1), mRNA	0.544213	0.302351	0.0497874	2.66274	0.947175	0.000177818
NM_001034949	Tmco4	transmembrane and coiled-coil domains 4 (Tmco4), mRNA	0.48892	0.144027	0.0394214	2.66106	0.803589	0.000177818
NM_013046	Trh	thyrotropin releasing hormone (Trh), mRNA	0.457242	0.139789	0.00284673	2.54695	0.776881	0.000177818
NM_013216	Rheb	Ras homolog enriched in brain (Rheb), mRNA	0.544587	0.0687168	0.00284673	2.52359	0.314959	0.000177818
NM_001270986	Gpr176	G protein-coupled receptor 176 (Gpr176), mRNA	0.592917	0.0561968	0.00284673	2.50771	0.195834	0.000177818
NM_133606	Ehhadh	enoyl-CoA, hydratase/3-hydroxyacyl CoA dehydrogenase (Ehhadh), mRNA	0.652064	0.14272	0.0221433	2.50764	0.447608	0.000177818
NM_001271259	LOC100359977	sialomucin core protein 24-like (LOC100359977), mRNA	0.304966	0.0752242	0.0207717	2.47909	0.795206	0.00383322
NM_001107197	Igsf9	immunoglobulin superfamily, member 9 (Igsf9), mRNA	0.447451	0.0795272	0.00284673	2.41471	0.293287	0.000177818
NM_017091	Pcsk1	proprotein convertase subtilisin/kexin type 1 (Pcsk1), mRNA	0.427279	0.0794703	0.00284673	2.39179	0.341294	0.000177818
NM_001102381	Nts	neurotensin (Nts), mRNA	0.430266	0.137462	0.00284673	2.38862	0.561095	0.000177818
NM_152935	Tomm20	translocase of outer mitochondrial membrane 20 homolog (yeast) (Tomm20), mRNA	0.533151	0.0553285	0.00284673	2.38236	0.383379	0.000177818
NM_001109440	Acot4	acyl-CoA thioesterase 4 (Acot4), mRNA	0.301757	0.123553	0.00284673	2.33862	0.942389	0.000177818
NM_001100581	RGD1310371	similar to RIKEN cDNA 1700026D08 (RGD1310371), mRNA	0.470061	0.28791	0.0280773	2.33359	0.974801	0.000177818
NM_001107323	Tubgcp3	tubulin, gamma complex associated protein 3 (Tubgcp3), mRNA	0.502503	0.10462	0.00284673	2.26235	0.47033	0.000177818
NM_139087	Cgref1	cell growth regulator with EF hand domain 1 (Cgref1), mRNA	0.529444	0.0875458	0.00284673	2.2561	0.376668	0.000177818
NM_017336	Ptpro	protein tyrosine phosphatase, receptor type, O (Ptpro), mRNA	0.344176	0.138366	0.00284673	2.236	0.873852	0.000177818
NM_173839	Tph2	tryptophan hydroxylase 2 (Tph2), mRNA	0.390967	0.130087	0.00284673	2.21434	0.806767	0.000490679
NM_001134597	Fam135a	family with sequence similarity 135, member A (Fam135a), mRNA	0.666305	0.0594916	0.0207717	2.21227	0.332757	0.000177818
NM_053623	Acsl4	acyl-CoA synthetase long-chain family member 4 (Acsl4), mRNA	0.649335	0.0563289	0.00536967	2.20797	0.199617	0.000177818
NM_012548	Edn1	endothelin 1 (Edn1), mRNA	1.66435	0.39081	0.0207717	2.20745	0.423855	0.000177818
NM_001271181	Ociad2	OCIA domain containing 2 (Ociad2), mRNA	0.646625	0.0903315	0.00940249	2.19269	0.395319	0.000177818
NM_001106581	Pdk3	pyruvate dehydrogenase kinase, isozyme 3 (Pdk3), mRNA	0.523133	0.0716908	0.00284673	2.15036	0.447537	0.000177818
NM_017316	Slc23a2	solute carrier family 23 (ascorbic acid transporter), member 2 (Slc23a2), mRNA	0.593441	0.0731669	0.00284673	2.10198	0.238656	0.000177818
NM_022940	Pdzd2	PDZ domain containing 2 (Pdzd2), mRNA	0.391027	0.0554561	0.00284673	2.06135	0.288907	0.000177818
NM_001134754	Seli	no definition	0.639722	0.0450506	0.00940249	2.05867	0.158187	0.000177818
NM_001134560	Rd3l	hypothetical LOC314467 (RGD1305627), mRNA	0.201775	0.0885328	0.00284673	2.05792	0.765627	0.000177818
NM_001033079	Slc6a17	solute carrier family 6 (neutral amino acid transporter), member 17 (Slc6a17), mRNA	0.57583	0.094514	0.00284673	2.03425	0.324894	0.000177818
NM_012714	Gipr	gastric inhibitory polypeptide receptor (Gipr), mRNA	0.352359	0.105776	0.00284673	2.01605	0.580257	0.000177818
NM_001271261	Pxdn	no definition	0.483672	0.0495206	0.00284673	2.01327	0.283807	0.000177818
NM_022685	Rem2	RAS (RAD and GEM) like GTP binding 2 (Rem2), mRNA	0.325548	0.116095	0.00284673	2.00743	0.910346	0.000177818
NM_138526	Ccrn4l	CCR4 carbon catabolite repression 4-like (S. cerevisiae) (Ccrn4l), mRNA	0.664882	0.0536145	0.0207717	1.95392	0.291907	0.000177818
NM_021584; NM_053343	Dclk1	doublecortin-like kinase 1 (Dclk1), transcript variant 2, mRNA; doublecortin-like kinase 1 (Dclk1), transcript variant 1, mRNA	0.657793	0.0388992	0.0418028	1.94066	0.260897	0.000177818
NM_053976	Krt18	keratin 18 (Krt18), mRNA	0.289158	0.211444	0.0234538	1.86411	0.81078	0.031803
NM_001106375	Papss2	3'-phosphoadenosine 5'-phosphosulfate synthase 2 (Papss2), mRNA	0.542374	0.0754052	0.00284673	1.80669	0.182361	0.000177818
NM_001108859	Irf6	interferon regulatory factor 6 (Irf6), mRNA	0.303219	0.0735523	0.00284673	1.80291	0.574982	0.000177818
NM_001108834	Stac2	SH3 and cysteine rich domain 2 (Stac2), mRNA	0.630928	0.117985	0.00536967	1.78558	0.356731	0.000177818
NM_031601	Cacna1g	no definition	0.319084	0.167801	0.00284673	1.78266	0.669126	0.000177818
NM_001172103	Pim2	pim-2 oncogene (Pim2), mRNA	0.65256	0.0761091	0.0160141	1.77889	0.233467	0.000177818
NM_017269	Ptprj	no definition	0.64585	0.0883519	0.00284673	1.75086	0.264491	0.000177818
NM_053986	Myo1b	myosin Ib (Myo1b), mRNA	0.562404	0.101299	0.00284673	1.70514	0.364403	0.000177818
NM_001134887	Nt5dc3	5'-nucleotidase domain containing 3 (Nt5dc3), mRNA	0.602891	0.0804075	0.00284673	1.69906	0.354255	0.000177818
NM_017139	Penk	no definition	0.463525	0.0856772	0.00284673	1.69671	0.492911	0.000177818
NM_022225	Htr1b	5-hydroxytryptamine (serotonin) receptor 1B, G protein-coupled (Htr1b), mRNA	0.508962	0.124507	0.00284673	1.69481	0.47988	0.000781969
NM_053453	Rgs2	regulator of G-protein signaling 2 (Rgs2), mRNA	0.569309	0.213568	0.0193345	1.68259	0.806589	0.00225528
NM_001109344	Dok5	docking protein 5 (Dok5), mRNA	0.557044	0.200642	0.0255949	1.65049	0.328443	0.00263586
NM_053917	Inpp4b	inositol polyphosphate-4-phosphatase, type II (Inpp4b), mRNA	0.404124	0.12682	0.00284673	1.64605	0.491753	0.00676718
NM_057197	Decr1	2,4-dienoyl CoA reductase 1, mitochondrial (Decr1), mRNA	0.622066	0.180795	0.00751991	1.64508	0.514195	0.000177818
NM_001191674	Pld5	phospholipase D family, member 5 (Pld5), mRNA	0.447658	0.271566	0.0160141	1.64163	0.893726	0.00676718
NM_001106446	Zbtb7b	zinc finger and BTB domain containing 7B (Zbtb7b), mRNA	1.58348	0.376825	0.0160141	1.61744	0.244923	0.00287837
NM_199392	Tox2	TOX high mobility group box family member 2 (Tox2), mRNA	0.50377	0.17464	0.00284673	1.61358	0.485639	0.00147737
NM_001271031	Tmem231	transmembrane protein 231 (Tmem231), mRNA	0.61272	0.114456	0.0221433	1.59224	0.171689	0.001067
NM_001270962; NM_001270963; NM_031739	Kcnd3	potassium voltage-gated channel, Shal-related subfamily, member 3 (Kcnd3), transcript variant 1, mRNA; potassium voltage-gated channel, Shal-related subfamily, member 3 (Kcnd3), transcript variant 2, mRNA; potassium voltage-gated channel, Shal-related subfamily, member 3 (Kcnd3), transcript variant 3, mRNA	0.619783	0.113264	0.00284673	1.59183	0.380121	0.000177818
NM_080394	Reln	reelin (Reln), mRNA	0.383038	0.0639874	0.00284673	1.59073	0.427233	0.000177818
NM_012952	Fgf9	fibroblast growth factor 9 (Fgf9), mRNA	0.437471	0.224732	0.0160141	1.57513	0.656934	0.0211733
NM_001105833	Phospho1	phosphatase, orphan 1 (Phospho1), mRNA	0.4992	0.0817554	0.00284673	1.57158	0.382051	0.00120623
NM_001008722	Irf8	interferon regulatory factor 8 (Irf8), mRNA	1.56587	0.262251	0.0372697	1.5534	0.146525	0.00487286
NM_001012352	Dusp26	dual specificity phosphatase 26 (putative) (Dusp26), mRNA	0.575527	0.0932926	0.00284673	1.55057	0.223308	0.000177818
NM_057130	Hrk	no definition	1.69439	0.459797	0.00284673	0.653103	0.179114	0.000490679
NM_001134593	Ciart	circadian associated repressor of transcription (Ciart), mRNA	1.73721	0.232726	0.0344282	0.61021	0.077622	0.00383322
NM_001106913	Clk1	CDC-like kinase 1 (Clk1), mRNA	1.56025	0.206206	0.00536967	0.605814	0.0593103	0.000177818
NM_001191800	Dclk3	doublecortin-like kinase 3 (Dclk3), mRNA	1.64997	0.525418	0.00284673	0.594759	0.205654	0.000177818
NM_031142	Doc2b	no definition	0.557742	0.152753	0.00284673	0.58685	0.180262	0.000177818
NM_012781	Arnt2	aryl hydrocarbon receptor nuclear translocator 2 (Arnt2), mRNA	1.54599	0.269023	0.00284673	0.57566	0.072004	0.000177818
NM_134378	Sulf1	sulfatase 1 (Sulf1), mRNA	2.31493	0.887982	0.00284673	0.564369	0.0929423	0.001067
NM_057207	Sv2b	no definition	1.94	0.792963	0.00284673	0.559636	0.229413	0.000177818
NM_022198	Clcn4	chloride channel, voltage-sensitive 4 (Clcn4), mRNA	1.61808	0.22124	0.00284673	0.559397	0.0601638	0.000177818
NM_001108491	Me3	malic enzyme 3, NADP(+)-dependent, mitochondrial (Me3), mRNA	1.50423	0.277364	0.0460456	0.540477	0.0754329	0.000177818
NM_017274	Gpam	glycerol-3-phosphate acyltransferase, mitochondrial (Gpam), mRNA	1.60094	0.509827	0.00284673	0.526741	0.101984	0.000177818
NM_001013901	Pagr1	no definition	1.51168	0.0755016	0.0221433	0.51275	0.0324246	0.000177818
NM_001033882; NM_001033883; NM_022177	Cxcl12	no definition; chemokine (C-X-C motif) ligand 12 (Cxcl12), transcript variant 3, mRNA; chemokine (C-X-C motif) ligand 12 (Cxcl12), transcript variant 1, mRNA	1.626	0.238623	0.0147416	0.496519	0.0923425	0.000177818
NM_019328	Nr4a2	nuclear receptor subfamily 4, group A, member 2 (Nr4a2), mRNA	1.98626	1.3105	0.0111516	0.473853	0.185378	0.000177818
NM_178092	Slc4a10	solute carrier family 4, sodium bicarbonate transporter, member 10 (Slc4a10), mRNA	1.67187	0.369346	0.00284673	0.471608	0.0793044	0.000177818
NM_001114401	Cttnbp2	cortactin binding protein 2 (Cttnbp2), mRNA	1.50054	0.107563	0.0111516	0.465383	0.0433943	0.000177818
NM_001007757	Armcx6	armadillo repeat containing, X-linked 6 (Armcx6), mRNA	1.63587	0.200414	0.0280773	0.453118	0.0914015	0.000177818
NM_001107236	Cobl	cordon-bleu WH2 repeat protein (Cobl), mRNA	1.54736	0.317744	0.00751991	0.452331	0.115496	0.000177818
NM_001017380	Cyld	no definition	1.8339	0.288933	0.00284673	0.443929	0.0744578	0.000177818
NM_001190399; NM_138915	Caly	calcyon neuron-specific vesicular protein (Caly), transcript variant 2, mRNA; calcyon neuron-specific vesicular protein (Caly), transcript variant 1, mRNA	1.58745	0.373032	0.00284673	0.437702	0.0599443	0.000177818
NM_012870	Tnfrsf11b	tumor necrosis factor receptor superfamily, member 11b (Tnfrsf11b), mRNA	1.83101	0.321991	0.0160141	0.436547	0.0657585	0.000177818
NM_001135710	Sec14l5	SEC14-like 5 (S. cerevisiae) (Sec14l5), mRNA	1.93728	0.319044	0.0147416	0.436414	0.0636395	0.000177818
NM_001108286	Ypel2	yippee-like 2 (Drosophila) (Ypel2), mRNA	1.58765	0.201212	0.00940249	0.427587	0.070972	0.000177818
NM_019194	Tef	thyrotrophic embryonic factor (Tef), mRNA	1.80631	0.284049	0.00284673	0.422701	0.0333538	0.000177818
NM_001191709	Iqgap3	IQ motif containing GTPase activating protein 3 (Iqgap3), mRNA	2.28571	0.568186	0.00284673	0.420003	0.127012	0.000177818
NM_012829	Cck	cholecystokinin (Cck), mRNA	1.8033	1.15972	0.00284673	0.417848	0.289551	0.000177818
NM_001191113	Cpne6	copine VI (neuronal) (Cpne6), mRNA	1.58366	0.299022	0.00751991	0.417576	0.0529161	0.000177818
NM_001107179	Lmod1	no definition	1.69703	0.276816	0.0321875	0.411151	0.0627183	0.000177818
NM_017345	L1cam	L1 cell adhesion molecule (L1cam), mRNA	1.65043	0.33428	0.00284673	0.401063	0.0441367	0.000177818
NM_019234	Dync1i1	dynein cytoplasmic 1 intermediate chain 1 (Dync1i1), mRNA	1.51721	0.27145	0.012924	0.396411	0.0550375	0.000177818
NM_017357	Hpcal4	hippocalcin-like 4 (Hpcal4), mRNA	1.67078	0.293802	0.00284673	0.395665	0.0642598	0.000177818
NM_012877	Scn2b	sodium channel, voltage-gated, type II, beta subunit (Scn2b), mRNA	1.64407	0.342314	0.00284673	0.391393	0.0771055	0.000177818
NM_021697	Kcnv1	potassium channel, subfamily V, member 1 (Kcnv1), mRNA	1.69993	0.529345	0.0476623	0.387458	0.132016	0.000177818
NM_012647	Scn2a	no definition	1.59354	0.371766	0.00284673	0.384573	0.0602833	0.000177818
NM_001025712	Itm2a	integral membrane protein 2A (Itm2a), mRNA	1.69511	0.185016	0.00284673	0.38069	0.031091	0.000177818
NM_030839	Syt13	synaptotagmin XIII (Syt13), mRNA	1.82789	0.449631	0.00284673	0.378638	0.0817336	0.000177818
NM_019309	Grik2	glutamate receptor, ionotropic, kainate 2 (Grik2), mRNA	1.83791	0.257065	0.00284673	0.378425	0.0542623	0.000177818
NM_023978	Per3	period circadian clock 3 (Per3), mRNA	2.03276	0.376888	0.00284673	0.373575	0.0565474	0.000177818
NM_001107985	Extl1	exostosin-like glycosyltransferase 1 (Extl1), mRNA	1.60699	0.110003	0.00536967	0.365621	0.0287474	0.000177818
NM_013225	Cntn6	contactin 6 (Cntn6), mRNA	2.50616	0.635622	0.00940249	0.360365	0.0523414	0.000177818
NM_001109589	Rab36	RAB36, member RAS oncogene family (Rab36), mRNA	1.55028	0.379059	0.0332304	0.358591	0.0529343	0.000177818
NM_080773	Chrm1	cholinergic receptor, muscarinic 1 (Chrm1), mRNA	1.58965	0.29883	0.0270567	0.352755	0.0866097	0.000177818
NM_001276470	Prrt2	proline-rich transmembrane protein 2 (Prrt2), transcript variant 1, mRNA	1.6912	0.304111	0.00284673	0.35181	0.0359396	0.000177818
NM_012673	Thy1	Thy-1 cell surface antigen (Thy1), mRNA	1.5377	0.313385	0.012924	0.351282	0.0524683	0.000177818
NM_001191067	Tbc1d8	TBC1 domain family, member 8 (Tbc1d8), mRNA	1.79214	0.196481	0.0111516	0.349361	0.0419283	0.000177818
NM_017083	Myo5b	myosin Vb (Myo5b), mRNA	1.95165	0.66135	0.00284673	0.348539	0.0887765	0.000177818
NM_001191789	Lrrk2	leucine-rich repeat kinase 2 (Lrrk2), mRNA	1.51857	0.286627	0.0160141	0.343154	0.066681	0.000177818
NM_001108461	Tppp	tubulin polymerization promoting protein (Tppp), mRNA	1.56219	0.190766	0.00940249	0.341266	0.0150589	0.000177818
NM_199395	Arhgef25	Rho guanine nucleotide exchange factor (GEF) 25 (Arhgef25), mRNA	1.60364	0.275085	0.00284673	0.339556	0.0321099	0.000177818
NM_173310	Chst15	carbohydrate (N-acetylgalactosamine 4-sulfate 6-O) sulfotransferase 15 (Chst15), mRNA	2.17199	0.34613	0.00284673	0.337811	0.0986482	0.000177818
NM_001109609	Lingo3	leucine rich repeat and Ig domain containing 3 (Lingo3), mRNA	1.50262	0.163976	0.0364504	0.33772	0.0988077	0.000177818
NM_001014254	Clk2	CDC-like kinase 2 (Clk2), mRNA	3.02541	0.299636	0.00284673	0.335016	0.0308662	0.000177818
NM_001033894	Jakmip1	janus kinase and microtubule interacting protein 1 (Jakmip1), mRNA	1.53683	0.295204	0.00284673	0.333126	0.067228	0.000177818
NM_133422	Zfp483	zinc finger protein 483 (Zfp483), mRNA	1.71194	0.688723	0.0255949	0.330502	0.0577377	0.000177818
NM_001108385	Dmtn	dematin actin binding protein (Dmtn), mRNA	1.61639	0.266646	0.00284673	0.328834	0.0462644	0.000177818
NM_181377	Rtn4rl1	reticulon 4 receptor-like 1 (Rtn4rl1), mRNA	1.72295	0.202691	0.00284673	0.327651	0.0647838	0.000177818
NM_080409	Ppfia4	protein tyrosine phosphatase, receptor type, f polypeptide (PTPRF), interacting protein (liprin), alpha 4 (Ppfia4), mRNA	1.60506	0.176445	0.00284673	0.324597	0.0316108	0.000177818
NM_012628	Prkcg	protein kinase C, gamma (Prkcg), mRNA	1.62483	0.113152	0.00284673	0.324158	0.0442706	0.000177818
NM_013045	Tnr	tenascin R (Tnr), mRNA	1.88121	0.892492	0.0364504	0.323348	0.0490472	0.000177818
NM_138838	Pou3f1	no definition	1.5803	0.263327	0.00536967	0.323153	0.09469	0.000177818
NM_001012049	Mfap3l	microfibrillar-associated protein 3-like (Mfap3l), mRNA	1.77248	0.362441	0.0147416	0.32216	0.0239516	0.000177818
NM_001024327	Zfp467	zinc finger protein 467 (Zfp467), mRNA	1.78354	0.224167	0.00284673	0.30816	0.0208872	0.000177818
NM_001172079	Icam5	intercellular adhesion molecule 5, telencephalin (Icam5), mRNA	1.80607	0.24744	0.00284673	0.299156	0.0447779	0.000177818
NM_001108453	Cbfa2t3	core-binding factor, runt domain, alpha subunit 2; translocated to, 3 (Cbfa2t3), mRNA	1.53148	0.227878	0.0270567	0.294907	0.0502858	0.000177818
NM_013165	Cckbr	cholecystokinin B receptor (Cckbr), mRNA	2.45362	0.48482	0.00940249	0.284074	0.0750911	0.000177818
NM_001106960	Frmpd4	FERM and PDZ domain containing 4 (Frmpd4), mRNA	2.15763	0.621991	0.00940249	0.281971	0.0607607	0.000177818
NM_001108978	Pik3cd	phosphatidylinositol-4,5-bisphosphate 3-kinase, catalytic subunit delta (Pik3cd), mRNA	1.70156	0.191328	0.00284673	0.27601	0.0287911	0.000177818
NM_001107496	Dyrk1b	dual-specificity tyrosine-(Y)-phosphorylation regulated kinase 1b (Dyrk1b), mRNA	1.682	0.353343	0.0280773	0.275446	0.0453618	0.000177818
NM_001107690	Fam189b	family with sequence similarity 189, member B (Fam189b), mRNA	1.63639	0.219313	0.00284673	0.273435	0.0247385	0.000177818
NM_012800	P2ry1	purinergic receptor P2Y, G-protein coupled, 1 (P2ry1), mRNA	2.86064	0.671348	0.00284673	0.267904	0.0582909	0.000177818
NM_024000	Camkv	CaM kinase-like vesicle-associated (Camkv), mRNA	1.91614	0.309388	0.00284673	0.263006	0.0332696	0.000177818
NM_001191839	Trim66	tripartite motif-containing 66 (Trim66), mRNA	2.2661	0.733419	0.00940249	0.262082	0.0603966	0.000177818
NM_017090	Gucy1a3	guanylate cyclase 1, soluble, alpha 3 (Gucy1a3), mRNA	1.77528	0.412929	0.00284673	0.260974	0.0574315	0.000177818
NM_001107280	Pcdh20	protocadherin 20 (Pcdh20), mRNA	1.9245	0.49181	0.00284673	0.259745	0.0648246	0.000177818
NM_001109458	Fam163b	family with sequence similarity 163, member B (Fam163b), mRNA	1.55097	0.369673	0.0449826	0.259003	0.0299742	0.000177818
NM_001136241	Ngef	neuronal guanine nucleotide exchange factor (Ngef), mRNA	1.67484	0.24122	0.00284673	0.254435	0.0443497	0.000177818
NM_021758	Lin7b	lin-7 homolog B (C. elegans) (Lin7b), mRNA	1.7909	0.242543	0.00284673	0.251756	0.0341666	0.000177818
NM_001107301	Abhd8	abhydrolase domain containing 8 (Abhd8), mRNA	1.73853	0.328652	0.00284673	0.245618	0.0249645	0.000177818
NM_198749	Rab15	RAB15, member RAS oncogene family (Rab15), mRNA	1.6889	0.251488	0.00284673	0.241816	0.0354281	0.000177818
NM_021859	Matk	megakaryocyte-associated tyrosine kinase (Matk), mRNA	1.68997	0.353521	0.00284673	0.240365	0.0299543	0.000177818
NM_153814	Cacna1h	calcium channel, voltage-dependent, T type, alpha 1H subunit (Cacna1h), mRNA	1.63155	0.238057	0.00284673	0.23692	0.0301261	0.000177818
NM_131906	Slco1a2	solute carrier organic anion transporter family, member 1A2 (Slco1a2), mRNA	2.48421	0.601043	0.00284673	0.233181	0.0458549	0.000177818
NM_053630	Kcnh4	potassium voltage-gated channel, subfamily H (eag-related), member 4 (Kcnh4), mRNA	1.68155	0.152779	0.0294711	0.229213	0.0259953	0.000177818
NM_031743	Slc24a2	no definition	1.82076	0.455072	0.00284673	0.228398	0.0451862	0.000177818
NM_001107212	Adamts3	ADAM metallopeptidase with thrombospondin type 1, motif 3 (Adamts3), mRNA	2.16126	0.528398	0.0111516	0.227565	0.0549935	0.000177818
NM_032462	Kcnip3	Kv channel interacting protein 3, calsenilin (Kcnip3), mRNA	1.82895	0.196453	0.0355027	0.226829	0.0466189	0.000177818
NM_001008880	Scn4b	sodium channel, voltage-gated, type IV, beta subunit (Scn4b), mRNA	1.74161	0.46544	0.00284673	0.219761	0.0694725	0.000177818
NM_138613	Rnf112	ring finger protein 112 (Rnf112), mRNA	2.22884	0.491034	0.00284673	0.2192	0.0189588	0.000177818
NM_012920	Camk2a	no definition	1.54681	0.313297	0.00751991	0.21676	0.0446915	0.000177818
NM_001106069	Fcho1	FCH domain only 1 (Fcho1), mRNA	1.61182	0.170274	0.00284673	0.216599	0.0141559	0.000177818
NM_001107437	Jph3	junctophilin 3 (Jph3), mRNA	1.60657	0.255269	0.00284673	0.21625	0.0301834	0.000177818
NM_175708	Car11	carbonic anhydrase 11 (Car11), mRNA	1.6975	0.2641	0.00284673	0.215673	0.028946	0.000177818
NM_078619	Slc8a2	solute carrier family 8 (sodium/calcium exchanger), member 2 (Slc8a2), mRNA	1.64354	0.312764	0.00284673	0.212358	0.0460847	0.000177818
NM_001109051	Fn3k	fructosamine 3 kinase (Fn3k), mRNA	2.27838	0.717919	0.0160141	0.208301	0.0362813	0.000177818
NM_001271178	Wscd2	no definition	1.89851	0.455337	0.0160141	0.20731	0.0456299	0.000177818
NM_053703	Map2k6	mitogen-activated protein kinase kinase 6 (Map2k6), mRNA	2.78958	0.93691	0.00284673	0.206782	0.0230197	0.000177818
NM_001107745	C1qtnf4	C1q and tumor necrosis factor related protein 4 (C1qtnf4), mRNA	1.57924	0.279335	0.00284673	0.202669	0.0388057	0.000177818
NM_178106	Entpd3	ectonucleoside triphosphate diphosphohydrolase 3 (Entpd3), mRNA	2.08059	0.63212	0.00284673	0.199558	0.0635749	0.000177818
NM_001007658	Them6	thioesterase superfamily member 6 (Them6), mRNA	1.90424	0.464027	0.00751991	0.198611	0.0481039	0.000177818
NM_017289	Gabrd	gamma-aminobutyric acid (GABA) A receptor, delta (Gabrd), mRNA	1.66731	0.319522	0.0255949	0.195259	0.0516766	0.000177818
NM_024138	Gng7	guanine nucleotide binding protein (G protein), gamma 7 (Gng7), mRNA	1.55744	0.338965	0.012924	0.189197	0.0468822	0.000177818
NM_172022	Lzts3	leucine zipper, putative tumor suppressor family member 3 (Lzts3), mRNA	2.28263	0.311502	0.00284673	0.182091	0.0248277	0.000177818
NM_053294	Adora2a	adenosine A2a receptor (Adora2a), mRNA	1.8436	0.301104	0.00284673	0.180972	0.0489951	0.000177818
NM_031806	Gpr6	G protein-coupled receptor 6 (Gpr6), mRNA	2.87711	0.698411	0.00284673	0.180809	0.0580648	0.000177818
NM_175579	Wnk4	WNK lysine deficient protein kinase 4 (Wnk4), mRNA	1.86761	0.457013	0.0177031	0.178296	0.0453799	0.000177818
NM_022236	Pde10a	phosphodiesterase 10A (Pde10a), mRNA	1.55989	0.237549	0.00536967	0.174208	0.0416041	0.000177818
NM_001012347	Rgs7bp	regulator of G-protein signaling 7 binding protein (Rgs7bp), mRNA	1.73349	0.286039	0.0355027	0.167805	0.0267191	0.000177818
NM_012543	Dbp	D site of albumin promoter (albumin D-box) binding protein (Dbp), transcript variant 1, mRNA	3.0341	0.573299	0.00284673	0.154353	0.0257051	0.000177818
NM_001082977	Rasgrp2	RAS guanyl releasing protein 2 (calcium and DAG-regulated) (Rasgrp2), mRNA	2.42131	0.555156	0.00284673	0.150765	0.0390589	0.000177818
NM_053441	Slco1c1	solute carrier organic anion transporter family, member 1c1 (Slco1c1), mRNA	1.90792	0.655832	0.00284673	0.148598	0.028945	0.000177818
NM_001003711	Jph4	junctophilin 4 (Jph4), mRNA	2.01868	0.309807	0.00284673	0.142511	0.0174497	0.000177818
NM_022234	Asic4	acid-sensing (proton-gated) ion channel family member 4 (Asic4), mRNA	2.54697	0.917938	0.00284673	0.138713	0.050371	0.000177818
NM_001034010	Tril	TLR4 interactor with leucine-rich repeats (Tril), mRNA	1.54839	0.518652	0.0111516	0.13219	0.0236877	0.000177818
NM_001107239	Adcy1	adenylate cyclase 1 (brain) (Adcy1), mRNA	1.68042	0.44707	0.0355027	0.131427	0.031077	0.000177818
NM_138506	Adra2c	adrenoceptor alpha 2C (Adra2c), mRNA	2.35396	0.605103	0.00284673	0.1261	0.0350028	0.000177818
NM_001191070	Tbr1	no definition	5.1911	4.43811	0.00751991	0.120512	0.0804385	0.000177818
NM_053504	Prss12	protease, serine, 12 neurotrypsin (motopsin) (Prss12), mRNA	4.06744	3.62383	0.00284673	0.111581	0.0733582	0.000177818
NM_001108710	Coch	cochlin (Coch), mRNA	2.63518	0.821116	0.0280773	0.104195	0.0337616	0.000177818
NM_053859	Slc17a7	solute carrier family 17 (vesicular glutamate transporter), member 7 (Slc17a7), mRNA	3.71337	4.07167	0.00284673	0.0982125	0.0971922	0.000177818
NM_001109467	Emid1	EMI domain containing 1 (Emid1), mRNA	2.30432	0.950572	0.0255949	0.0971791	0.0335178	0.000177818
NM_024383	Hes5	hes family bHLH transcription factor 5 (Hes5), mRNA	3.5941	1.96368	0.00284673	0.0776446	0.0255003	0.000177818
NM_019326	Neurod2	no definition	4.20035	4.21689	0.0248621	0.0720544	0.0567164	0.000177818
NM_001172809	Ercc2	excision repair cross-complementation group 2 (Ercc2), mRNA	10.287	0.669676	0.00284673	0.0499303	0.00231296	0.0236806
Only those genes that decrease the expression of more than 1.5-fold from the baseline value and whose padj-value lower 0.05 were selected for analysis.
Only those genes that increase the expression of more than 1.5-fold from the baseline value and whose padj-value lower 0.05 were selected for analysis.
