# Supplementary material for: Genes That Associated with Action of ACTH-like Peptides with Neuroprotective Potential in Rat Brain Regions with Different Degrees of Ischemic Damage
Source: Int J Mol Sci. 2025 Jun 28;26(13):6256. doi: 10.3390/ijms26136256 (PMC12249733; doi:10.3390/ijms26136256)
Supplement: Supplementary file 1 [file ijms-26-06256-s001.zip › Supplementary Table S7.xlsx]

## Sheet: Лист1
Table S7. Overlapping DEGs in IA-s vs. IR-s and IR-s vs. SO-s pairwise comparison
RefSeq ID	Gene symbol	Description	IA-s vs. IR-s			IR-s vs. SO-s
			Ratio	±SE	Padj	Ratio	±SE	Padj
NM_012881	Spp1	secreted phosphoprotein 1 (Spp1), mRNA	1.59875	0.525612	0.00120254	91.1885	31.6699	0.000177818
NM_181382	Gldn	gliomedin (Gldn), mRNA	0.22995	0.070606	0.00120254	85.4134	39.7971	0.000177818
NM_013026	Sdc1	syndecan 1 (Sdc1), mRNA	1.54504	0.107805	0.00120254	84.9328	7.74849	0.000177818
NM_001013861	FAM187A	family with sequence similarity 187, member A (FAM187A), mRNA	0.588574	0.120614	0.0060236	82.2532	48.5734	0.00643549
NM_031055	Mmp9	matrix metallopeptidase 9 (Mmp9), mRNA	0.613519	0.111709	0.00120254	73.6299	41.1628	0.000637444
NM_001077680	Bpifb1	BPI fold containing family B, member 1 (Bpifb1), mRNA	1.50891	0.263008	0.0335884	68.898	9.42819	0.00643549
NM_012620	Serpine1	serpin peptidase inhibitor, clade E (nexin, plasminogen activator inhibitor type 1), member 1 (Serpine1), mRNA	0.507611	0.0767139	0.00120254	64.2275	13.7958	0.000177818
NM_012912	Atf3	activating transcription factor 3 (Atf3), mRNA	1.92975	0.545625	0.00120254	61.6915	16.1606	0.000177818
NM_001013894	Lilrb4	leukocyte immunoglobulin-like receptor, subfamily B, member 4 (Lilrb4), mRNA	2.11803	1.34582	0.00120254	37.1387	26.0853	0.00643549
NM_133306	Olr1	oxidized low density lipoprotein (lectin-like) receptor 1 (Olr1), mRNA	1.6816	0.211667	0.00120254	35.4612	12.0434	0.000177818
NM_017133	Thbs4	thrombospondin 4 (Thbs4), mRNA	2.34518	0.55572	0.00120254	25.2292	8.64717	0.00643549
NM_020542	Ccr1	chemokine (C-C motif) receptor 1 (Ccr1), mRNA	1.59603	0.428195	0.0257457	24.9146	10.4222	0.00643549
NM_001108662	Melk	maternal embryonic leucine zipper kinase (Melk), mRNA	0.534687	0.0931286	0.00541714	22.3765	8.3368	0.000336763
NM_001013941	LOC298795	similar to 14-3-3 protein sigma (LOC298795), mRNA	0.33335	0.0550911	0.00120254	19.8878	8.15592	0.000177818
NM_001270807; NM_001270808; NM_001270809; NM_001270810; NM_001270811; NM_133386	Sphk1	sphingosine kinase 1 (Sphk1), transcript variant 2, mRNA; sphingosine kinase 1 (Sphk1), transcript variant 3, mRNA; sphingosine kinase 1 (Sphk1), transcript variant 4, mRNA; sphingosine kinase 1 (Sphk1), transcript variant 5, mRNA; sphingosine kinase 1 (Sphk1), transcript variant 1, mRNA; sphingosine kinase 1 (Sphk1), transcript variant 6, mRNA	0.559419	0.0989813	0.00873855	18.4709	5.72947	0.000177818
NM_138879	Sele	selectin E (Sele), mRNA	1.86232	0.41486	0.00120254	17.3016	3.49123	0.000177818
NM_001109049	Ccdc103	coiled-coil domain containing 103 (Ccdc103), mRNA	0.52158	0.124604	0.0209258	16.4805	10.6911	0.00275652
NM_001109102	Fam167a	family with sequence similarity 167, member A (Fam167a), mRNA	0.40947	0.0577001	0.00120254	15.756	7.38731	0.000177818
NM_134454	Angpt2	angiopoietin 2 (Angpt2), mRNA	0.638395	0.0400238	0.00120254	15.6812	1.65871	0.000177818
NM_033237	Gal	galanin/GMAP prepropeptide (Gal), mRNA	0.438953	0.152833	0.00120254	15.5346	8.88616	0.000177818
NM_001108959	Tgm3	transglutaminase 3 (Tgm3), mRNA	0.157414	0.0626928	0.00120254	14.9267	3.17172	0.000177818
NM_012779	Aqp5	aquaporin 5 (Aqp5), mRNA	2.1386	0.408799	0.0141669	14.3108	2.28104	0.00643549
NM_001024348	LOC500567	similar to RIKEN cDNA 1700029M20 (LOC500567), mRNA	3.06873	1.617	0.00120254	14.2724	4.84341	0.00770523
NM_001007738	Tmem252	transmembrane protein 252 (Tmem252), mRNA	0.646473	0.0539363	0.0104504	13.7732	4.66599	0.000177818
NM_053382	Tnfaip6	tumor necrosis factor alpha induced protein 6 (Tnfaip6), mRNA	0.489069	0.0728569	0.00120254	13.6472	2.80981	0.000177818
NM_053587	S100a9	S100 calcium binding protein A9 (S100a9), mRNA	3.10734	1.04355	0.00120254	13.3786	7.43932	0.00927458
NM_001037541; NM_138852	Prok2	prokineticin 2 (Prok2), transcript variant 1, mRNA; prokineticin 2 (Prok2), transcript variant 2, mRNA	0.110894	0.0567794	0.00120254	13.1821	7.68992	0.000177818
NM_053687	Slfn3	schlafen 3 (Slfn3), mRNA	1.77268	0.29344	0.00120254	12.8766	2.66916	0.000177818
NM_022197	Fos	FBJ osteosarcoma oncogene (Fos), mRNA	2.30398	0.632588	0.00120254	12.6673	3.00853	0.000177818
NM_001009965	Tsku	tsukushi, small leucine rich proteoglycan (Tsku), mRNA	0.644392	0.0872178	0.00541714	12.4919	2.92959	0.000177818
NM_012711	Itgam	integrin, alpha M (Itgam), mRNA	1.50923	0.087243	0.00120254	11.9733	2.92645	0.000177818
NM_022239	Nmu	neuromedin U (Nmu), mRNA	0.165412	0.0669657	0.00120254	11.5442	6.06606	0.000177818
NM_001127683	Hsf2bp	heat shock transcription factor 2 binding protein (Hsf2bp), mRNA	0.173698	0.0516161	0.00312527	11.4906	3.01204	0.0125814
NM_207603	Fcgr3a	Fc fragment of IgG, low affinity IIIa, receptor (Fcgr3a), mRNA	1.9757	0.263862	0.00120254	10.6504	1.48915	0.000177818
NM_212541	Slc44a4	solute carrier family 44, member 4 (Slc44a4), mRNA	0.441511	0.163768	0.00120254	10.2406	5.54382	0.000177818
NM_053629	Fstl3	follistatin-like 3 (secreted glycoprotein) (Fstl3), mRNA	0.324028	0.105196	0.00120254	9.94347	5.70323	0.000177818
NM_001271058; NM_001271059; NM_001271060; NM_001271061; NM_001271062; NM_173096	Mx1	myxovirus (influenza virus) resistance 1 (Mx1), transcript variant 2, mRNA; myxovirus (influenza virus) resistance 1 (Mx1), transcript variant 3, mRNA; myxovirus (influenza virus) resistance 1 (Mx1), transcript variant 4, mRNA; myxovirus (influenza virus) resistance 1 (Mx1), transcript variant 5, mRNA; myxovirus (influenza virus) resistance 1 (Mx1), transcript variant 6, mRNA; myxovirus (influenz…	2.2061	0.509166	0.00120254	9.74843	2.13929	0.000177818
NM_001107439	Snai3	snail family zinc finger 3 (Snai3), mRNA	0.257455	0.0758351	0.00120254	9.68297	5.23709	0.00120623
NM_001100640	Lamc2	laminin, gamma 2 (Lamc2), mRNA	0.30353	0.0992553	0.00120254	9.57167	5.02281	0.000177818
NM_012795	Gp5	glycoprotein V (platelet) (Gp5), mRNA	0.100679	0.0329555	0.00120254	9.28074	2.79413	0.000177818
NM_001106028	Cdkn3	no definition	0.351038	0.0890925	0.00312527	9.17851	3.77444	0.000781969
NM_012893	Actg2	actin, gamma 2, smooth muscle, enteric (Actg2), mRNA	0.167265	0.0841165	0.00392953	8.65816	6.56154	0.00634335
NM_133298	Gpnmb	glycoprotein (transmembrane) nmb (Gpnmb), mRNA	1.72708	0.353064	0.00120254	8.61792	1.99794	0.000177818
NM_001015032	Galnt3	polypeptide N-acetylgalactosaminyltransferase 3 (Galnt3), mRNA	1.84588	0.679928	0.00993871	8.525	2.85816	0.000490679
NM_012940	Cyp1b1	cytochrome P450, family 1, subfamily b, polypeptide 1 (Cyp1b1), mRNA	0.376957	0.151648	0.0146203	8.4504	2.57581	0.00906961
NM_001106879	Efhb	EF hand domain family, member B (Efhb), mRNA	0.463763	0.151643	0.0188087	8.40204	6.26002	0.000637444
NM_022667	Slco2a1	solute carrier organic anion transporter family, member 2a1 (Slco2a1), mRNA	1.56913	0.190848	0.00120254	8.26629	1.60674	0.000177818
NM_001109514	Pmp2	peripheral myelin protein 2 (Pmp2), mRNA	1.74937	0.690358	0.0243077	8.07432	2.63613	0.000177818
NM_001107760	Dll4	delta-like 4 (Drosophila) (Dll4), mRNA	0.659901	0.0983282	0.00221323	7.67305	1.51446	0.000177818
NM_001033998	Itgal	integrin, alpha L (Itgal), mRNA	1.54371	0.291061	0.00749517	7.47762	1.396	0.000177818
NM_019139	Gdnf	glial cell derived neurotrophic factor (Gdnf), mRNA	2.04901	0.731806	0.0209258	7.29997	2.23128	0.0115534
NM_133416	Bcl2a1	BCL2-related protein A1 (Bcl2a1), mRNA	2.00543	0.280784	0.00120254	7.0913	1.29426	0.000177818
NM_017259	Btg2	BTG family, member 2 (Btg2), mRNA	2.2319	0.631149	0.00120254	7.00284	0.611742	0.000177818
NM_053652	Flt4	fms-related tyrosine kinase 4 (Flt4), mRNA	0.571156	0.0606814	0.00120254	6.98026	0.673009	0.000177818
NM_001014221	LOC363337	similar to RIKEN cDNA 1700081O22 (LOC363337), mRNA	0.602528	0.201791	0.00120254	6.7309	2.19338	0.000177818
NM_001108563	Sypl2	synaptophysin-like 2 (Sypl2), mRNA	0.65747	0.149261	0.0238786	6.61357	1.47572	0.000177818
NM_030847	Emp3	epithelial membrane protein 3 (Emp3), mRNA	1.59996	0.274861	0.0060236	6.59179	1.11228	0.000177818
NM_013064	Hcrtr1	hypocretin (orexin) receptor 1 (Hcrtr1), mRNA	0.0534362	0.0184241	0.00221323	6.50618	2.95227	0.000177818
NM_012618	S100a4	S100 calcium-binding protein A4 (S100a4), mRNA	1.52581	0.411697	0.0116827	6.39902	1.17873	0.000177818
NM_019280	Gja5	gap junction protein, alpha 5 (Gja5), mRNA	1.74893	0.127003	0.00749517	6.0091	0.524018	0.000177818
NM_021835	Jun	jun proto-oncogene (Jun), mRNA	1.50296	0.238045	0.00221323	5.36118	0.268099	0.000177818
NM_031048	Lifr	leukemia inhibitory factor receptor alpha (Lifr), mRNA	1.5829	0.467617	0.0450237	5.25631	0.830573	0.000177818
NM_139183	Crhbp	corticotropin releasing hormone binding protein (Crhbp), mRNA	0.222071	0.0427463	0.00120254	5.2084	0.842946	0.000177818
NM_001109887; NM_001109888; NM_001109889; NM_001109890; NM_138507	Ptprc	protein tyrosine phosphatase, receptor type, C (Ptprc), transcript variant 3, mRNA; protein tyrosine phosphatase, receptor type, C (Ptprc), transcript variant 5, mRNA; protein tyrosine phosphatase, receptor type, C (Ptprc), transcript variant 2, mRNA; protein tyrosine phosphatase, receptor type, C (Ptprc), transcript variant 1, mRNA; protein tyrosine phosphatase, receptor type, C (Ptprc), transcr…	1.58275	0.134787	0.00120254	5.19693	1.02959	0.000177818
NM_001031638	Cd68	Cd68 molecule (Cd68), mRNA	1.83115	0.214869	0.00120254	5.18495	0.938879	0.000177818
NM_001191994	Slc37a2	solute carrier family 37 (glucose-6-phosphate transporter), member 2 (Slc37a2), mRNA	1.57547	0.204297	0.0264695	5.17935	1.288	0.000177818
NM_001031656	Serinc2	serine incorporator 2 (Serinc2), mRNA	0.395826	0.107171	0.00120254	4.98858	1.76239	0.000177818
NM_001017479	Tmem100	transmembrane protein 100 (Tmem100), mRNA	0.418355	0.0448892	0.00120254	4.98102	0.755406	0.000177818
NM_001191848	Wnt2b	wingless-type MMTV integration site family, member 2B (Wnt2b), mRNA	0.201246	0.0775589	0.00221323	4.8382	2.14638	0.000177818
NM_001034199	Nptx2	neuronal pentraxin II (Nptx2), mRNA	0.381147	0.210195	0.00120254	4.83642	1.89932	0.000177818
NM_001033864; NM_057138	Cflar	CASP8 and FADD-like apoptosis regulator (Cflar), transcript variant 1, mRNA; no definition	0.380226	0.0727849	0.00120254	4.81151	0.937145	0.000177818
NM_022183	Top2a	topoisomerase (DNA) II alpha (Top2a), mRNA	1.54171	0.245622	0.0311284	4.78855	1.61145	0.000177818
NM_001105734	Dusp10	dual specificity phosphatase 10 (Dusp10), mRNA	1.83541	0.437315	0.00120254	4.77556	0.481544	0.000177818
NM_001033691	Irf7	interferon regulatory factor 7 (Irf7), mRNA	1.5786	0.351114	0.00993871	4.60362	0.705087	0.000177818
NM_001110155	RGD1565611	RGD1565611 (RGD1565611), mRNA	0.463352	0.201425	0.00541714	4.59326	3.93669	0.00120623
NM_133527	Folr1	folate receptor 1 (adult) (Folr1), mRNA	0.527405	0.0931005	0.0225267	4.57236	1.35888	0.000177818
NM_001025750	Plek	pleckstrin (Plek), mRNA	1.51943	0.103653	0.00120254	4.55408	0.790336	0.000177818
NM_212545	Krt17	keratin 17 (Krt17), mRNA	0.152051	0.0641374	0.00120254	4.52153	1.73373	0.000177818
NM_001107979	Fhl3	four and a half LIM domains 3 (Fhl3), mRNA	1.60174	0.143614	0.0122867	4.49356	0.459915	0.000177818
NM_001168285	RGD1559482	similar to immunoglobulin superfamily, member 7 (RGD1559482), mRNA	1.70709	0.646719	0.045623	4.38149	1.39526	0.000781969
NM_001127563	RGD1564114	similar to FLJ46082 protein (RGD1564114), mRNA	0.392774	0.123527	0.00120254	4.34372	2.94434	0.000177818
NM_019178	Tlr4	toll-like receptor 4 (Tlr4), mRNA	1.83707	0.220843	0.0262065	4.26336	0.673143	0.000177818
NM_024159	Dab2	disabled 2, mitogen-responsive phosphoprotein (Dab2), mRNA	1.52141	0.155944	0.00120254	4.15049	0.343998	0.000177818
NM_012762	Casp1	caspase 1 (Casp1), mRNA	1.6128	0.190546	0.00675134	3.94277	0.705214	0.000177818
NM_032060	C3ar1	complement component 3a receptor 1 (C3ar1), mRNA	1.5249	0.34813	0.0264695	3.93496	0.897279	0.000177818
NM_153727	Gpr3	G protein-coupled receptor 3 (Gpr3), mRNA	0.462344	0.17504	0.00392953	3.8306	1.06424	0.000177818
NM_013123	Il1r1	interleukin 1 receptor, type I (Il1r1), mRNA	1.51496	0.249047	0.0350445	3.77642	0.932204	0.000177818
NM_001127557	Rtdr1	rhabdoid tumor deletion region gene 1 (Rtdr1), mRNA	0.429336	0.0978504	0.0367139	3.73783	0.968952	0.00161011
NM_145786	Ppp1r32	protein phosphatase 1, regulatory subunit 32 (Ppp1r32), mRNA	0.470452	0.180705	0.00120254	3.72412	2.39752	0.000177818
NM_181694	Rsb66	Rsb-66 protein (Rsb66), mRNA	0.524157	0.244764	0.0479244	3.60373	1.7855	0.00174087
NM_053960	Ccr5	no definition	1.79041	0.174823	0.00120254	3.58057	0.58746	0.000177818
NM_198769	Tlr2	toll-like receptor 2 (Tlr2), mRNA	1.82294	0.294814	0.00120254	3.5717	0.523049	0.000177818
NM_001044696	Lrrc34	leucine rich repeat containing 34 (Lrrc34), mRNA	0.414433	0.152507	0.00120254	3.55996	2.18836	0.000177818
NM_017128	Inhba	inhibin beta-A (Inhba), mRNA	0.548558	0.218605	0.00120254	3.52455	1.53285	0.000177818
NM_198775	P4ha3	prolyl 4-hydroxylase, alpha polypeptide III (P4ha3), mRNA	0.525514	0.0804824	0.0129273	3.49465	0.530209	0.000336763
NM_001107529	Prc1	protein regulator of cytokinesis 1 (Prc1), mRNA	0.546186	0.147079	0.00120254	3.4605	1.23024	0.000177818
NM_001106081	Tll1	tolloid-like 1 (Tll1), mRNA	0.12497	0.0373175	0.00120254	3.43788	0.834112	0.000177818
NM_178094	Itpkc	inositol-trisphosphate 3-kinase C (Itpkc), mRNA	0.565356	0.0401117	0.00120254	3.40981	0.28024	0.000177818
NM_023965	Cybb	cytochrome b-245, beta polypeptide (Cybb), mRNA	3.45812	1.42611	0.00120254	3.38299	0.913898	0.0078108
NM_001106169	Drc7	coiled-coil domain containing 135 (Ccdc135), mRNA	0.496133	0.175921	0.00120254	3.381	1.80798	0.000177818
NM_012740	Th	tyrosine hydroxylase (Th), mRNA	0.313144	0.163506	0.023051	3.31186	2.01778	0.0125814
NM_172019	Ifi47	interferon gamma inducible protein 47 (Ifi47), mRNA	1.71138	0.159777	0.00312527	3.28836	0.901562	0.000177818
NM_001126277	Ccdc114	coiled-coil domain containing 114 (Ccdc114), mRNA	0.636254	0.175189	0.0238786	3.25458	1.58981	0.000177818
NM_031807	Tpbg	trophoblast glycoprotein (Tpbg), mRNA	0.16837	0.0534278	0.00120254	3.25113	1.14669	0.000177818
NM_001134736	Wdr63	WD repeat domain 63 (Wdr63), mRNA	0.501487	0.224667	0.00120254	3.23779	2.0505	0.000177818
NM_012551	Egr1	early growth response 1 (Egr1), mRNA	1.88159	0.442918	0.00120254	3.22585	0.972914	0.000177818
NM_199370	Krt8	keratin 8 (Krt8), mRNA	0.441452	0.104208	0.00120254	3.21119	1.01225	0.000177818
NM_012752	Cd24	CD24 molecule (Cd24), mRNA	0.554243	0.0714794	0.00120254	3.14934	0.442722	0.000177818
NM_199491	Fut7	fucosyltransferase 7 (alpha (1,3) fucosyltransferase) (Fut7), mRNA	0.376557	0.0646403	0.00812571	3.13805	0.796789	0.00186885
NM_001044301	Muc15	mucin 15, cell surface associated (Muc15), mRNA	0.337687	0.165059	0.0168284	3.13132	1.12425	0.000336763
NM_001106773	Bpifc	BPI fold containing family C (Bpifc), mRNA	0.186703	0.0562399	0.00120254	3.11333	0.715091	0.000177818
NM_133307	Prkcd	protein kinase C, delta (Prkcd), mRNA	0.561778	0.168907	0.00120254	3.11189	0.758196	0.000177818
NM_001005891	Clec4a3	C-type lectin domain family 4, member A3 (Clec4a3), mRNA	1.91619	0.185126	0.00221323	3.11008	0.754788	0.000177818
NM_001106367	Sorcs3	sortilin-related VPS10 domain containing receptor 3 (Sorcs3), mRNA	0.210153	0.0595703	0.00120254	3.09925	0.332351	0.000177818
NM_022205	Cxcr4	chemokine (C-X-C motif) receptor 4 (Cxcr4), mRNA	0.589951	0.153956	0.0264695	3.07335	1.56566	0.000177818
NM_053805	Snai1	snail family zinc finger 1 (Snai1), mRNA	0.567605	0.12438	0.0264695	3.05301	1.18338	0.000177818
NM_001008828	Krt75	no definition	0.329178	0.0657752	0.00392953	3.04996	0.614643	0.00275652
NM_172055	Cited1	Cbp/p300-interacting transactivator with Glu/Asp-rich carboxy-terminal domain 1 (Cited1), mRNA	0.521506	0.161479	0.0347359	3.0265	0.882409	0.000336763
NM_001013867	Rsph10b	radial spoke head 10 homolog B (Chlamydomonas) (Rsph10b), mRNA	0.488253	0.159543	0.00120254	3.02107	1.30821	0.000177818
NM_001107807	Pmepa1	prostate transmembrane protein, androgen induced 1 (Pmepa1), mRNA	0.335759	0.0592574	0.00120254	3.0058	0.499504	0.000177818
NM_001109075	Cfap126	similar to RIKEN cDNA 1700009P17 (RGD1562658), mRNA	0.414011	0.13213	0.00120254	2.9992	0.810651	0.000177818
NM_001135030	Tctex1d1	Tctex1 domain containing 1 (Tctex1d1), mRNA	0.442961	0.17782	0.0257457	2.99675	0.915257	0.000637444
NM_001024882	Ccdc19	coiled-coil domain containing 19 (Ccdc19), mRNA	0.643309	0.183064	0.0183273	2.99345	1.4256	0.000177818
NM_001033655	Dnah1	no definition	0.426527	0.167342	0.00120254	2.9887	1.72054	0.000177818
NM_001025060	LOC502684	hypothetical protein LOC502684 (LOC502684), mRNA	0.477284	0.146281	0.00473211	2.92116	1.25465	0.000177818
NM_053537	Slc22a7	solute carrier family 22 (organic anion transporter), member 7 (Slc22a7), mRNA	0.306708	0.133859	0.0493983	2.91923	0.986195	0.0186734
NM_016992	Avp	arginine vasopressin (Avp), mRNA	5.23304	4.97891	0.00120254	2.89991	2.67819	0.0230302
NM_012685	Vipr1	no definition	0.423672	0.176704	0.00120254	2.88756	0.540614	0.000177818
NM_012757	Mas1	MAS1 proto-oncogene, G protein-coupled receptor (Mas1), mRNA	0.178534	0.11563	0.00120254	2.88352	1.3822	0.000177818
NM_001109077	Arhgap30	Rho GTPase activating protein 30 (Arhgap30), mRNA	1.57393	0.0601774	0.00221323	2.87081	0.297385	0.000177818
NM_053654	Pafah1b3	platelet-activating factor acetylhydrolase 1b, catalytic subunit 3 (Pafah1b3), mRNA	0.571562	0.105693	0.00120254	2.86221	0.527294	0.000177818
NM_030997	Vgf	VGF nerve growth factor inducible (Vgf), mRNA	0.331139	0.0578685	0.00120254	2.82527	0.713244	0.000177818
NM_001278483; NM_001278484	Runx2	runt-related transcription factor 2 (Runx2), transcript variant 1, mRNA; runt-related transcription factor 2 (Runx2), transcript variant 2, mRNA	1.63769	0.321465	0.00312527	2.79929	0.791893	0.000177818
NM_001131001	Fcer1g	Fc fragment of IgE, high affinity I, receptor for; gamma polypeptide (Fcer1g), mRNA	1.52527	0.153728	0.00120254	2.74609	0.369467	0.000177818
NM_031655	Lxn	latexin (Lxn), mRNA	0.500062	0.0839867	0.00120254	2.7391	0.473211	0.000177818
NM_001108055	Ak7	adenylate kinase 7 (Ak7), mRNA	0.511443	0.216345	0.00120254	2.73705	1.88431	0.000177818
NM_053522	Rhoq	ras homolog family member Q (Rhoq), mRNA	0.554092	0.0268192	0.00120254	2.72172	0.31971	0.000177818
NM_001109303	Crip3	cysteine-rich protein 3 (Crip3), mRNA	0.233013	0.0825747	0.00120254	2.70842	0.662205	0.000336763
NM_001108451	Dynlrb2	dynein light chain roadblock-type 2 (Dynlrb2), mRNA	0.505998	0.199512	0.0060236	2.70624	1.41264	0.000177818
NM_001011977	Tekt2	tektin 2 (testicular) (Tekt2), mRNA	0.48735	0.163903	0.00812571	2.70307	1.11148	0.00120623
NM_001013953	Ccdc153	coiled-coil domain containing 153 (Ccdc153), mRNA	0.618365	0.201315	0.0141669	2.68993	1.29651	0.000177818
NM_012733	Rbp1	retinol binding protein 1, cellular (Rbp1), mRNA	0.644784	0.0117591	0.00675134	2.67561	0.205672	0.000177818
NM_001034068; NM_001034069; NM_001034070; NM_001034071; NM_001034072; NM_001034073; NM_001034074; NM_001034075; NM_019131	Tpm1	tropomyosin 1, alpha (Tpm1), transcript variant 1, mRNA; no definition; no definition; no definition; tropomyosin 1, alpha (Tpm1), transcript variant 5, mRNA; tropomyosin 1, alpha (Tpm1), transcript variant 7, mRNA; tropomyosin 1, alpha (Tpm1), transcript variant 8, mRNA; no definition; no definition	0.366288	0.0714312	0.00120254	2.66943	0.548523	0.000177818
NM_001106687	Clspn	claspin (Clspn), mRNA	0.344248	0.112998	0.00120254	2.66675	0.801007	0.000177818
NM_001012176	Rsph1	radial spoke head 1 homolog (Chlamydomonas) (Rsph1), mRNA	0.527161	0.153082	0.00120254	2.66274	0.947175	0.000177818
NM_001106283	Folr2	no definition	2.21047	0.438594	0.02844	2.65461	0.44157	0.0349502
NM_013007	Pnoc	prepronociceptin (Pnoc), mRNA	0.42018	0.163092	0.00120254	2.63657	1.3545	0.000177818
NM_031823	Wfs1	Wolfram syndrome 1 (wolframin) (Wfs1), mRNA	0.634121	0.208058	0.00120254	2.62821	0.510112	0.000177818
NM_022226	Lgmn	legumain (Lgmn), mRNA	1.5025	0.131978	0.00120254	2.6277	0.2864	0.000177818
NM_001270701; NM_001270702; NM_001270703; NM_023021	Kcnn4	no definition; no definition; no definition; potassium intermediate/small conductance calcium-activated channel, subfamily N, member 4 (Kcnn4), transcript variant 1, mRNA	1.79832	0.27594	0.00812571	2.59091	0.692166	0.000781969
NM_001012023	Epb4,1l5	erythrocyte membrane protein band 4.1 like 5 (Epb4.1l5), mRNA	0.607665	0.234575	0.0315687	2.58188	1.02675	0.000177818
NM_013046	Trh	thyrotropin releasing hormone (Trh), mRNA	0.492174	0.174155	0.00120254	2.54695	0.776881	0.000177818
NM_001039174	LOC654482	hypothetical protein LOC654482 (LOC654482), mRNA	0.577766	0.156027	0.0129273	2.53701	0.817268	0.000177818
NM_001109520	Kcnk16	potassium channel, subfamily K, member 16 (Kcnk16), mRNA	0.486425	0.173484	0.0253336	2.53432	1.0296	0.00186885
NM_001024767	Dyrk3	dual-specificity tyrosine-(Y)-phosphorylation regulated kinase 3 (Dyrk3), mRNA	0.587541	0.113698	0.0319425	2.53271	0.589305	0.000177818
NM_199374	Spata18	spermatogenesis associated 18 (Spata18), mRNA	0.581917	0.253154	0.0243077	2.52766	1.33436	0.000336763
NM_013216	Rheb	Ras homolog enriched in brain (Rheb), mRNA	0.550824	0.0909408	0.00120254	2.52359	0.314959	0.000177818
NM_001270986	Gpr176	G protein-coupled receptor 176 (Gpr176), mRNA	0.539514	0.15733	0.00120254	2.50771	0.195834	0.000177818
NM_024395	Htr5b	5-hydroxytryptamine (serotonin) receptor 5B (Htr5b), mRNA	0.469875	0.0871789	0.00120254	2.48761	0.239622	0.000177818
NM_001271259	LOC100359977	sialomucin core protein 24-like (LOC100359977), mRNA	0.334313	0.0559098	0.00221323	2.47909	0.795206	0.00383322
NM_001110491	Fbxo27	no definition	0.66361	0.160717	0.0168284	2.468	0.67559	0.000177818
NM_134350	Mx2	myxovirus (influenza virus) resistance 2 (Mx2), mRNA	1.72745	0.529675	0.00120254	2.4341	0.674954	0.000177818
NM_001164438; NM_001164439	Tmem212	transmembrane protein 212 (Tmem212), transcript variant 1, mRNA; transmembrane protein 212 (Tmem212), transcript variant 2, mRNA	0.368069	0.16064	0.00221323	2.43243	1.49465	0.00359968
NM_053555	Vamp5	vesicle-associated membrane protein 5 (Vamp5), mRNA	1.66744	0.286193	0.0383756	2.41804	0.358427	0.00441444
NM_001107197	Igsf9	immunoglobulin superfamily, member 9 (Igsf9), mRNA	0.471951	0.113145	0.00120254	2.41471	0.293287	0.000177818
NM_012760	Plagl1	pleiomorphic adenoma gene-like 1 (Plagl1), mRNA	0.54038	0.126746	0.0234684	2.39996	1.4956	0.00212692
NM_017091	Pcsk1	proprotein convertase subtilisin/kexin type 1 (Pcsk1), mRNA	0.569042	0.187427	0.00541714	2.39179	0.341294	0.000177818
NM_001102381	Nts	neurotensin (Nts), mRNA	0.2528	0.0597703	0.00120254	2.38862	0.561095	0.000177818
NM_152935	Tomm20	translocase of outer mitochondrial membrane 20 homolog (yeast) (Tomm20), mRNA	0.469599	0.0641942	0.00120254	2.38236	0.383379	0.000177818
NM_001109176	Fyb	FYN binding protein (Fyb), mRNA	1.6089	0.189837	0.0129273	2.37832	0.53391	0.000336763
NM_019316	Mafb	v-maf avian musculoaponeurotic fibrosarcoma oncogene homolog B (Mafb), mRNA	1.71478	0.197983	0.00120254	2.36986	0.335968	0.000177818
NM_001109440	Acot4	acyl-CoA thioesterase 4 (Acot4), mRNA	0.222403	0.0810629	0.00120254	2.33862	0.942389	0.000177818
NM_001100581	RGD1310371	similar to RIKEN cDNA 1700026D08 (RGD1310371), mRNA	0.428079	0.194614	0.00120254	2.33359	0.974801	0.000177818
NM_001014230	Iqcg	IQ motif containing G (Iqcg), mRNA	0.506466	0.19369	0.0476024	2.30204	0.709303	0.0088743
NM_176078	Clic6	chloride intracellular channel 6 (Clic6), mRNA	0.469137	0.169878	0.00541714	2.29305	1.09276	0.00611857
NM_001013970	Slfn13	schlafen family member 13 (Slfn13), mRNA	1.63347	0.320012	0.0110375	2.27116	0.336995	0.000177818
NM_001107323	Tubgcp3	tubulin, gamma complex associated protein 3 (Tubgcp3), mRNA	0.493869	0.102364	0.00120254	2.26235	0.47033	0.000177818
NM_139087	Cgref1	cell growth regulator with EF hand domain 1 (Cgref1), mRNA	0.439806	0.102566	0.00120254	2.2561	0.376668	0.000177818
NM_001012218	Trim55	tripartite motif-containing 55 (Trim55), mRNA	1.61037	0.109681	0.045623	2.25436	0.549214	0.00275652
NM_022441	Acvrl1	activin A receptor type II-like 1 (Acvrl1), mRNA	1.50972	0.100415	0.00120254	2.24636	0.175501	0.000177818
NM_017336	Ptpro	protein tyrosine phosphatase, receptor type, O (Ptpro), mRNA	0.303088	0.112209	0.00120254	2.236	0.873852	0.000177818
NM_173839	Tph2	tryptophan hydroxylase 2 (Tph2), mRNA	0.378268	0.132683	0.00120254	2.21434	0.806767	0.000490679
NM_012548	Edn1	endothelin 1 (Edn1), mRNA	1.63205	0.364979	0.00392953	2.20745	0.423855	0.000177818
NM_001271181	Ociad2	OCIA domain containing 2 (Ociad2), mRNA	0.653093	0.108948	0.00120254	2.19269	0.395319	0.000177818
NM_001107729	Ifi44	no definition	1.60638	0.237175	0.0060236	2.19223	0.266572	0.000177818
NM_001033867; NM_138916	Cdk12	cyclin-dependent kinase 12 (Cdk12), transcript variant 1, mRNA; no definition	1.70376	0.591932	0.00120254	2.16076	0.252942	0.000177818
NM_001134505	Eno4	enolase family member 4 (Eno4), mRNA	0.500641	0.16516	0.00873855	2.15979	0.739553	0.00161011
NM_001107750	Tspan18	tetraspanin 18 (Tspan18), mRNA	0.463185	0.0924332	0.00120254	2.15717	0.334809	0.000490679
NM_001106581	Pdk3	pyruvate dehydrogenase kinase, isozyme 3 (Pdk3), mRNA	0.538391	0.0898385	0.00120254	2.15036	0.447537	0.000177818
NM_001031642	Serpinb1a	serine (or cysteine) proteinase inhibitor, clade B, member 1a (Serpinb1a), mRNA	2.14068	0.38752	0.00120254	2.14692	0.387694	0.00238447
NM_001145842; NM_017113	Grn	granulin (Grn), transcript variant 2, mRNA; granulin (Grn), transcript variant 1, mRNA	1.53827	0.0639144	0.00120254	2.12394	0.11482	0.000177818
NM_001100635	Mr1	major histocompatibility complex, class I-related (Mr1), mRNA	0.534438	0.164392	0.0374975	2.10325	0.777844	0.00441444
NM_017316	Slc23a2	solute carrier family 23 (ascorbic acid transporter), member 2 (Slc23a2), mRNA	0.611188	0.069911	0.00120254	2.10198	0.238656	0.000177818
NM_001271115	Dnaaf3	dynein, axonemal, assembly factor 3 (Dnaaf3), mRNA	0.543378	0.191329	0.00221323	2.09561	0.936965	0.000637444
NM_001106368	Pik3ap1	phosphoinositide-3-kinase adaptor protein 1 (Pik3ap1), mRNA	1.59092	0.101946	0.00541714	2.09523	0.243051	0.000637444
NM_022714	Crhr2	corticotropin releasing hormone receptor 2 (Crhr2), mRNA	0.129196	0.092787	0.00120254	2.09027	1.84707	0.0146307
NM_001106128	Ly86	lymphocyte antigen 86 (Ly86), mRNA	1.71078	0.158683	0.0225267	2.08106	0.436011	0.00263586
NM_022940	Pdzd2	PDZ domain containing 2 (Pdzd2), mRNA	0.372672	0.0675039	0.00120254	2.06135	0.288907	0.000177818
NM_001134560	Rd3l	hypothetical LOC314467 (RGD1305627), mRNA	0.147301	0.0791497	0.00120254	2.05792	0.765627	0.000177818
NM_001037648	Fam105a	family with sequence similarity 105, member A (Fam105a), mRNA	1.61577	0.274265	0.0060236	2.04775	0.335237	0.000637444
NM_001014050; NM_001244768; NM_001244769; NM_001244770	Fam110a	family with sequence similarity 110, member A (Fam110a), transcript variant 4, mRNA; no definition; no definition; family with sequence similarity 110, member A (Fam110a), transcript variant 3, mRNA	1.71291	0.460874	0.00120254	2.03674	0.225133	0.000177818
NM_001033079	Slc6a17	solute carrier family 6 (neutral amino acid transporter), member 17 (Slc6a17), mRNA	0.496302	0.0907684	0.00120254	2.03425	0.324894	0.000177818
NM_012959	Gfra1	GDNF family receptor alpha 1 (Gfra1), mRNA	0.608602	0.132866	0.00120254	2.02633	0.400175	0.000177818
NM_012714	Gipr	gastric inhibitory polypeptide receptor (Gipr), mRNA	0.248285	0.0729681	0.00120254	2.01605	0.580257	0.000177818
NM_001271261	Pxdn	no definition	0.42886	0.0435	0.00120254	2.01327	0.283807	0.000177818
NM_001100988	Spidr	scaffolding protein involved in DNA repair (Spidr), mRNA	1.72058	0.371077	0.0060236	2.00098	0.238267	0.000490679
NM_001011957	Ell3	elongation factor RNA polymerase II-like 3 (Ell3), mRNA	0.442878	0.105541	0.0168284	1.99357	0.273244	0.0186734
NM_001108816	Piga	phosphatidylinositol glycan anchor biosynthesis, class A (Piga), mRNA	1.51901	0.171433	0.0243077	1.98858	0.453095	0.000490679
NM_021836	Junb	jun B proto-oncogene (Junb), mRNA	1.53319	0.258686	0.00120254	1.9762	0.571941	0.000177818
NM_001013093	Ubxn10	UBX domain protein 10 (Ubxn10), mRNA	0.481694	0.227915	0.0306539	1.97134	0.855472	0.0205839
NM_001271235	Tnfrsf11a	tumor necrosis factor receptor superfamily, member 11a, NFKB activator (Tnfrsf11a), mRNA	1.50303	0.137294	0.00392953	1.95663	0.219631	0.000177818
NM_138526	Ccrn4l	CCR4 carbon catabolite repression 4-like (S. cerevisiae) (Ccrn4l), mRNA	0.663335	0.152119	0.00120254	1.95392	0.291907	0.000177818
NM_013122	Igfbp2	insulin-like growth factor binding protein 2 (Igfbp2), mRNA	0.515136	0.22097	0.00120254	1.9497	0.947408	0.00147737
NM_001106126	Enkur	enkurin, TRPC channel interacting protein (Enkur), mRNA	0.633241	0.096441	0.0173577	1.93964	0.39104	0.000336763
NM_001039325	Zdhhc22	zinc finger, DHHC-type containing 22 (Zdhhc22), mRNA	0.444612	0.151541	0.00120254	1.93055	0.69185	0.00336208
NM_012774	Gpc3	glypican 3 (Gpc3), mRNA	0.407502	0.233728	0.00120254	1.92091	1.24661	0.000490679
NM_001025693	Cdca7	cell division cycle associated 7 (Cdca7), mRNA	1.67061	0.315483	0.00541714	1.91482	0.536904	0.00199853
NM_001007009	Drc1	dynein regulatory complex subunit 1 homolog (Chlamydomonas) (Drc1), mRNA	0.446657	0.176631	0.00120254	1.9103	0.80534	0.000177818
NM_001107702	Fcrl2	Fc receptor-like 2 (Fcrl2), mRNA	1.59893	0.454096	0.00120254	1.87652	0.689454	0.000177818
NM_053976	Krt18	keratin 18 (Krt18), mRNA	0.210154	0.0625458	0.00120254	1.86411	0.81078	0.031803
NM_031855	Khk	no definition	0.643823	0.201042	0.0398522	1.84976	0.555974	0.00147737
NM_001134881	Psd4	pleckstrin and Sec7 domain containing 4 (Psd4), mRNA	1.50593	0.105171	0.0462519	1.84559	0.175905	0.00212692
NM_001083115; NM_080396	Trpc4	transient receptor potential cation channel, subfamily C, member 4 (Trpc4), transcript variant beta, mRNA; transient receptor potential cation channel, subfamily C, member 4 (Trpc4), transcript variant alpha, mRNA	0.203166	0.151336	0.00120254	1.83397	1.3627	0.00336208
NM_001002830	Rasl11b	RAS-like family 11 member B (Rasl11b), mRNA	0.554034	0.103235	0.00120254	1.83096	0.3924	0.000177818
NM_053551	Pdk4	pyruvate dehydrogenase kinase, isozyme 4 (Pdk4), mRNA	1.77237	0.343612	0.00392953	1.82128	0.313008	0.00729593
NM_001037357	Lilrb3l	leukocyte immunoglobulin-like receptor, subfamily B (with TM and ITIM domains), member 3-like (Lilrb3l), mRNA	1.89206	0.179386	0.00312527	1.81741	0.435232	0.00760086
NM_001130567	Dmc1	DNA meiotic recombinase 1 (Dmc1), mRNA	0.44636	0.0963899	0.00392953	1.80824	0.577665	0.00555127
NM_019333	Pfkfb4	6-phosphofructo-2-kinase/fructose-2,6-biphosphatase 4 (Pfkfb4), mRNA	1.60217	0.177327	0.00541714	1.80774	0.109063	0.00092669
NM_001106375	Papss2	3'-phosphoadenosine 5'-phosphosulfate synthase 2 (Papss2), mRNA	0.498035	0.0482586	0.00120254	1.80669	0.182361	0.000177818
NM_001108859	Irf6	interferon regulatory factor 6 (Irf6), mRNA	0.364129	0.114792	0.00120254	1.80291	0.574982	0.000177818
NM_138881	Rsad2	radical S-adenosyl methionine domain containing 2 (Rsad2), mRNA	2.30499	0.515153	0.00120254	1.80227	0.489839	0.00855655
NM_001108834	Stac2	SH3 and cysteine rich domain 2 (Stac2), mRNA	0.4077	0.0698749	0.00120254	1.78558	0.356731	0.000177818
NM_001271317	Eya4	no definition	1.79171	0.473532	0.00120254	1.78359	0.375812	0.00372085
NM_031601	Cacna1g	no definition	0.154502	0.05947	0.00120254	1.78266	0.669126	0.000177818
NM_001172103	Pim2	pim-2 oncogene (Pim2), mRNA	0.546344	0.139162	0.00120254	1.77889	0.233467	0.000177818
NM_013031	Slc18a2	solute carrier family 18 (vesicular monoamine transporter), member 2 (Slc18a2), mRNA	0.457451	0.143394	0.00120254	1.77869	0.550341	0.000781969
NM_001173555	Spag8	sperm associated antigen 8 (Spag8), mRNA	0.536745	0.182162	0.0220221	1.75743	0.674117	0.0132538
NM_017269	Ptprj	no definition	0.626663	0.0786751	0.00120254	1.75086	0.264491	0.000177818
NM_001108176	Zic4	Zic family member 4 (Zic4), mRNA	0.245071	0.183305	0.00120254	1.74734	1.39767	0.0340867
NM_001007722	Hba2	hemoglobin, alpha 2 (Hba2), mRNA	0.632349	0.115312	0.00120254	1.73044	0.214641	0.000177818
NM_138854	Slc38a5	solute carrier family 38, member 5 (Slc38a5), mRNA	1.82425	0.416444	0.0060236	1.70988	0.366792	0.0180907
NM_053986	Myo1b	myosin Ib (Myo1b), mRNA	0.57997	0.113199	0.00120254	1.70514	0.364403	0.000177818
NM_001134887	Nt5dc3	5'-nucleotidase domain containing 3 (Nt5dc3), mRNA	0.469234	0.0703534	0.00120254	1.69906	0.354255	0.000177818
NM_017139	Penk	no definition	0.44038	0.106009	0.00120254	1.69671	0.492911	0.000177818
NM_001100968	Cfap52	WD repeat domain 16 (Wdr16), mRNA	0.62945	0.188019	0.0391736	1.66107	0.555172	0.0104224
NM_001109344	Dok5	docking protein 5 (Dok5), mRNA	0.392676	0.0981241	0.00120254	1.65049	0.328443	0.00263586
NM_001106685	Csf3r	colony stimulating factor 3 receptor (granulocyte) (Csf3r), mRNA	1.6315	0.420964	0.00541714	1.64888	0.25854	0.00510868
NM_053917	Inpp4b	inositol polyphosphate-4-phosphatase, type II (Inpp4b), mRNA	0.396076	0.113814	0.00120254	1.64605	0.491753	0.00676718
NM_057197	Decr1	2,4-dienoyl CoA reductase 1, mitochondrial (Decr1), mRNA	0.661262	0.192715	0.00392953	1.64508	0.514195	0.000177818
NM_001106645	Ddx58	DEAD (Asp-Glu-Ala-Asp) box polypeptide 58 (Ddx58), mRNA	1.64224	0.261988	0.00120254	1.6448	0.294982	0.00441444
NM_001191674	Pld5	phospholipase D family, member 5 (Pld5), mRNA	0.291579	0.15872	0.00120254	1.64163	0.893726	0.00676718
NM_001134588	Mospd2	motile sperm domain containing 2 (Mospd2), mRNA	1.50177	0.187843	0.0104504	1.63894	0.24441	0.000781969
NM_001109225	Zfp800	zinc finger protein 800 (Zfp800), mRNA	1.587	0.130782	0.0188087	1.63807	0.191735	0.00906961
NM_201988	Pgpep1	pyroglutamyl-peptidase I (Pgpep1), mRNA	0.666574	0.0407685	0.0110375	1.62365	0.0990375	0.00161011
NM_001106446	Zbtb7b	zinc finger and BTB domain containing 7B (Zbtb7b), mRNA	1.62648	0.155694	0.00120254	1.61744	0.244923	0.00287837
NM_199392	Tox2	TOX high mobility group box family member 2 (Tox2), mRNA	0.342271	0.0698499	0.00120254	1.61358	0.485639	0.00147737
NM_001077231	Ttc39c	hypothetical protein LOC686179 (MGC125239), mRNA	0.543962	0.0912673	0.00120254	1.60781	0.242117	0.00120623
NM_001106423	Mecom	MDS1 and EVI1 complex locus (Mecom), mRNA	1.57008	0.234777	0.00473211	1.60248	0.202021	0.00263586
NM_001004201	Lrrc46	leucine rich repeat containing 46 (Lrrc46), mRNA	0.553454	0.166557	0.0234684	1.60047	0.441078	0.0371551
NM_001271031	Tmem231	transmembrane protein 231 (Tmem231), mRNA	0.551454	0.0841518	0.00120254	1.59224	0.171689	0.001067
NM_001270962; NM_001270963; NM_031739	Kcnd3	potassium voltage-gated channel, Shal-related subfamily, member 3 (Kcnd3), transcript variant 1, mRNA; potassium voltage-gated channel, Shal-related subfamily, member 3 (Kcnd3), transcript variant 2, mRNA; potassium voltage-gated channel, Shal-related subfamily, member 3 (Kcnd3), transcript variant 3, mRNA	0.495027	0.0716836	0.00120254	1.59183	0.380121	0.000177818
NM_080394	Reln	reelin (Reln), mRNA	0.396587	0.0661741	0.00120254	1.59073	0.427233	0.000177818
NM_012952	Fgf9	fibroblast growth factor 9 (Fgf9), mRNA	0.27231	0.114883	0.00120254	1.57513	0.656934	0.0211733
NM_001105833	Phospho1	phosphatase, orphan 1 (Phospho1), mRNA	0.368621	0.0546978	0.00120254	1.57158	0.382051	0.00120623
NM_012519	Camk2d	calcium/calmodulin-dependent protein kinase II delta (Camk2d), mRNA	0.612286	0.0766999	0.00120254	1.56927	0.378082	0.000336763
NM_001006960	Mtfp1	mitochondrial fission process 1 (Mtfp1), mRNA	0.378286	0.111232	0.00312527	1.554	0.570708	0.0494972
NM_001008722	Irf8	interferon regulatory factor 8 (Irf8), mRNA	1.71772	0.0955567	0.00120254	1.5534	0.146525	0.00487286
NM_001012352	Dusp26	dual specificity phosphatase 26 (putative) (Dusp26), mRNA	0.416157	0.0875088	0.00120254	1.55057	0.223308	0.000177818
NM_001135714	Trim65	no definition	0.643065	0.117135	0.00812571	1.55048	0.26329	0.00487286
NM_145091	Pdp2	pyruvate dehyrogenase phosphatase catalytic subunit 2 (Pdp2), mRNA	1.57213	0.463878	0.0141669	1.55017	0.205277	0.0138488
NM_001106906	Gpr45	G protein-coupled receptor 45 (Gpr45), mRNA	0.438744	0.0987914	0.00120254	1.54434	0.325133	0.00708744
NM_019251	Bet1	Bet1 golgi vesicular membrane trafficking protein (Bet1), mRNA	1.65845	0.220011	0.00120254	1.52669	0.252907	0.000336763
NM_001009369	Mrpl38	mitochondrial ribosomal protein L38 (Mrpl38), mRNA	0.636626	0.0857302	0.00221323	1.51829	0.215374	0.000781969
NM_001107673	Slc7a11	solute carrier family 7 (anionic amino acid transporter light chain, xc- system), member 11 (Slc7a11), mRNA	1.50045	0.24308	0.00120254	1.5156	0.169708	0.000177818
NM_001002279	Rnf166	ring finger protein 166 (Rnf166), mRNA	0.662609	0.0918989	0.00473211	1.51471	0.147131	0.000336763
NM_001107764	Pla2g4b	phospholipase A2, group IVB (cytosolic) (Pla2g4b), mRNA	0.562722	0.132804	0.00120254	1.51179	0.338411	0.0114528
NM_001034015; NM_053816	Calcr	calcitonin receptor (Calcr), transcript variant 1a, mRNA; calcitonin receptor (Calcr), transcript variant 1b, mRNA	0.311568	0.194682	0.00120254	1.50758	0.545062	0.0235849
NM_053744	Dlk1	delta-like 1 homolog (Drosophila) (Dlk1), mRNA	0.520783	0.216095	0.00120254	1.50278	0.503156	0.0127701
NM_181088	Dfnb31	deafness, autosomal recessive 31 (Dfnb31), mRNA	0.551408	0.112352	0.00120254	0.665844	0.148732	0.000336763
NM_001013171	Gulp1	GULP, engulfment adaptor PTB domain containing 1 (Gulp1), mRNA	2.10475	0.269215	0.00120254	0.665447	0.100333	0.0483993
NM_001191905	Scrt2	scratch family zinc finger 2 (Scrt2), mRNA	0.66007	0.18411	0.0430909	0.663042	0.155163	0.0152101
NM_001271278; NM_001271279	Pknox2	PBX/knotted 1 homeobox 2 (Pknox2), transcript variant 1, mRNA; PBX/knotted 1 homeobox 2 (Pknox2), transcript variant 2, mRNA	0.618972	0.0688638	0.00932459	0.662135	0.0679509	0.00300103
NM_017110	Cartpt	CART prepropeptide (Cartpt), mRNA	0.480228	0.223405	0.00473211	0.653697	0.226453	0.0156675
NM_057130	Hrk	no definition	1.61366	0.446384	0.00120254	0.653103	0.179114	0.000490679
NM_001109003	Cpne4	copine IV (Cpne4), mRNA	0.508479	0.172949	0.00392953	0.648689	0.231289	0.00770523
NM_031069	Nell1	NEL-like 1 (chicken) (Nell1), mRNA	0.620245	0.196593	0.0262065	0.644459	0.220285	0.00533073
NM_145776	Slc38a3	solute carrier family 38, member 3 (Slc38a3), mRNA	0.602605	0.109841	0.00120254	0.642323	0.116073	0.000177818
NM_001108374	RGD1310110	similar to 3632451O06Rik protein (RGD1310110), mRNA	0.576002	0.106448	0.0104504	0.639889	0.113934	0.00453705
NM_053505	Slc24a3	solute carrier family 24 (sodium/potassium/calcium exchanger), member 3 (Slc24a3), mRNA	0.487455	0.131249	0.00120254	0.633391	0.187138	0.000177818
NM_001105913	Elfn1	extracellular leucine-rich repeat and fibronectin type III domain containing 1 (Elfn1), mRNA	0.52921	0.125	0.00120254	0.621323	0.200255	0.000177818
NM_001107283	Slitrk1	SLIT and NTRK-like family, member 1 (Slitrk1), mRNA	0.607337	0.212892	0.00120254	0.620554	0.205554	0.000177818
NM_001034014; NM_012892	Asic2	no definition; acid-sensing (proton-gated) ion channel 2 (Asic2), transcript variant MDEG2, mRNA	0.644943	0.16311	0.0060236	0.620517	0.170118	0.000177818
NM_001258011	Snhg11	small nucleolar RNA host gene 11 (non-protein coding) (Snhg11), mRNA	0.603024	0.106599	0.00120254	0.618288	0.146157	0.000177818
NM_001169101	Alk	anaplastic lymphoma receptor tyrosine kinase (Alk), mRNA	0.630745	0.140623	0.0060236	0.617182	0.0985854	0.000336763
NM_001109597	Cys1	cystin 1 (Cys1), mRNA	1.64722	0.34844	0.00993871	0.617112	0.127501	0.0074002
NM_031802	Gabbr2	gamma-aminobutyric acid (GABA) B receptor 2 (Gabbr2), mRNA	0.526033	0.0989519	0.00120254	0.615435	0.15432	0.000177818
NM_023966	Kcns2	potassium voltage-gated channel, delayed-rectifier, subfamily S, member 2 (Kcns2), mRNA	0.5894	0.128127	0.0110375	0.614613	0.163607	0.00287837
NM_001134593	Ciart	circadian associated repressor of transcription (Ciart), mRNA	1.86586	0.305482	0.00120254	0.61021	0.077622	0.00383322
NM_001106913	Clk1	CDC-like kinase 1 (Clk1), mRNA	1.55789	0.0650022	0.00120254	0.605814	0.0593103	0.000177818
NM_001039699	Lrfn2	leucine rich repeat and fibronectin type III domain containing 2 (Lrfn2), mRNA	0.508069	0.046058	0.00812571	0.605624	0.142655	0.00708744
NM_001107899	Prex2	phosphatidylinositol-3,4,5-trisphosphate-dependent Rac exchange factor 2 (Prex2), mRNA	1.59486	0.222672	0.00120254	0.60213	0.080468	0.000177818
NM_001034855	Gpr153	G protein-coupled receptor 153 (Gpr153), mRNA	0.615688	0.169528	0.00873855	0.600869	0.164841	0.000336763
NM_012918	Cacna1a	no definition	0.634422	0.112994	0.00120254	0.594373	0.064414	0.000177818
NM_001271380	Cux2	cut-like homeobox 2 (Cux2), mRNA	0.643962	0.0898119	0.0104504	0.593609	0.132003	0.000177818
NM_183327	Gabrg2	gamma-aminobutyric acid (GABA) A receptor, gamma 2 (Gabrg2), mRNA	1.60222	0.23829	0.00120254	0.592091	0.113818	0.000177818
NM_001135835	Dpy19l3	dpy-19-like 3 (C. elegans) (Dpy19l3), mRNA	1.52691	0.163189	0.00120254	0.588115	0.0758852	0.000177818
NM_031142	Doc2b	no definition	0.431194	0.117928	0.00120254	0.58685	0.180262	0.000177818
NM_012607	Nefh	neurofilament, heavy polypeptide (Nefh), mRNA	0.578185	0.218658	0.00120254	0.578258	0.230728	0.000177818
NM_001031845	Sprn	shadow of prion protein homolog (zebrafish) (Sprn), mRNA	0.509093	0.0655698	0.00675134	0.578082	0.105238	0.00544073
NM_001109580	Sertm1	serine-rich and transmembrane domain containing 1 (Sertm1), mRNA	0.496261	0.252152	0.00812571	0.573722	0.290766	0.00275652
NM_001104640	Sobp	sine oculis-binding protein homolog (Drosophila) (Sobp), mRNA	0.646761	0.0690665	0.00221323	0.573583	0.0761815	0.000177818
NM_001108454	Cpne7	copine VII (Cpne7), mRNA	0.490434	0.259996	0.00120254	0.565604	0.271792	0.000177818
NM_001098724	Necab3	N-terminal EF-hand calcium binding protein 3 (Necab3), mRNA	0.442506	0.165837	0.0110375	0.56538	0.225407	0.00555127
NM_057207	Sv2b	no definition	1.79662	0.543444	0.00120254	0.559636	0.229413	0.000177818
NM_022198	Clcn4	chloride channel, voltage-sensitive 4 (Clcn4), mRNA	1.74595	0.210855	0.00120254	0.559397	0.0601638	0.000177818
NM_001106342	Pnma3	paraneoplastic Ma antigen 3 (Pnma3), mRNA	0.489771	0.129236	0.00120254	0.547762	0.217601	0.000177818
NM_172021	Tbkbp1	TBK1 binding protein 1 (Tbkbp1), mRNA	0.642754	0.0767819	0.00120254	0.545004	0.0888716	0.000177818
NM_001276715	Prkd1	protein kinase D1 (Prkd1), mRNA	1.56634	0.115695	0.00392953	0.542608	0.064567	0.000177818
NM_022300	Basp1	no definition	0.584024	0.0923077	0.00120254	0.540337	0.124704	0.000177818
NM_001122776	Kcnc4	potassium voltage gated channel, Shaw-related subfamily, member 4 (Kcnc4), mRNA	0.511893	0.150478	0.00120254	0.531751	0.134144	0.000177818
NM_031822	Ncoa2	nuclear receptor coactivator 2 (Ncoa2), mRNA	1.51007	0.163256	0.0173577	0.523849	0.0545707	0.000177818
NM_012792	Fmo1	flavin containing monooxygenase 1 (Fmo1), mRNA	1.8023	0.716004	0.0347359	0.522149	0.208203	0.00688577
NM_001107322	Ank1	ankyrin 1, erythrocytic (Ank1), mRNA	0.530767	0.0864382	0.00120254	0.520719	0.14163	0.000177818
NM_199106	Galnt13	polypeptide N-acetylgalactosaminyltransferase 13 (Galnt13), mRNA	1.78724	0.199473	0.0163097	0.515268	0.0829058	0.00134388
NM_001044280	Slc25a18	solute carrier family 25 (glutamate carrier), member 18 (Slc25a18), mRNA	0.553508	0.152447	0.00120254	0.506366	0.212173	0.000177818
NM_001108163	Fam81a	family with sequence similarity 81, member A (Fam81a), mRNA	0.646447	0.152653	0.0060236	0.501194	0.188709	0.000177818
NM_001033882; NM_001033883; NM_022177	Cxcl12	no definition; chemokine (C-X-C motif) ligand 12 (Cxcl12), transcript variant 3, mRNA; chemokine (C-X-C motif) ligand 12 (Cxcl12), transcript variant 1, mRNA	2.09217	0.315807	0.00120254	0.496519	0.0923425	0.000177818
NM_001108854	Ikbke	inhibitor of kappa light polypeptide gene enhancer in B-cells, kinase epsilon (Ikbke), mRNA	1.71148	0.429915	0.0347359	0.49339	0.128382	0.00161011
NM_001014051	Ttll9	tubulin tyrosine ligase-like family, member 9 (Ttll9), mRNA	0.567618	0.153896	0.0122867	0.493219	0.171078	0.000177818
NM_017295	Gabra5	gamma-aminobutyric acid (GABA) A receptor, alpha 5 (Gabra5), mRNA	0.557021	0.066814	0.00312527	0.493024	0.0888757	0.000177818
NM_012990	Nog	noggin (Nog), mRNA	0.225302	0.166557	0.00120254	0.489011	0.266591	0.000490679
NM_053788	Stx1a	syntaxin 1A (brain) (Stx1a), mRNA	0.627579	0.0998399	0.00120254	0.482222	0.158175	0.000177818
NM_053346	Nrn1	neuritin 1 (Nrn1), mRNA	0.577465	0.163959	0.0257457	0.4715	0.258903	0.000177818
NM_001109064	Gal3st4	galactose-3-O-sulfotransferase 4 (Gal3st4), mRNA	1.66089	0.311768	0.0487267	0.470156	0.087237	0.000637444
NM_133587	Dscam	no definition	0.588609	0.16711	0.00812571	0.46777	0.121597	0.000177818
NM_022797	Grin2d	glutamate receptor, ionotropic, N-methyl D-aspartate 2D (Grin2d), mRNA	0.638862	0.18144	0.0238786	0.465857	0.159652	0.000177818
NM_057212	Tmem158	transmembrane protein 158 (Tmem158), mRNA	0.666289	0.123855	0.00120254	0.462239	0.120916	0.000177818
NM_001007757	Armcx6	armadillo repeat containing, X-linked 6 (Armcx6), mRNA	1.68646	0.253524	0.00120254	0.453118	0.0914015	0.000177818
NM_001107236	Cobl	cordon-bleu WH2 repeat protein (Cobl), mRNA	1.57894	0.297019	0.00120254	0.452331	0.115496	0.000177818
NM_012546	Drd1	dopamine receptor D1 (Drd1), mRNA	1.52396	0.245864	0.00120254	0.449764	0.132559	0.000177818
NM_001017380	Cyld	no definition	1.97814	0.121231	0.00120254	0.443929	0.0744578	0.000177818
NM_053566	Ptch1	patched 1 (Ptch1), mRNA	1.61221	0.102873	0.00120254	0.443372	0.0790109	0.000177818
NM_012870	Tnfrsf11b	tumor necrosis factor receptor superfamily, member 11b (Tnfrsf11b), mRNA	1.52656	0.204749	0.0297861	0.436547	0.0657585	0.000177818
NM_031751	Shank1	SH3 and multiple ankyrin repeat domains 1 (Shank1), mRNA	0.648535	0.12184	0.00120254	0.430893	0.0888754	0.000177818
NM_001108286	Ypel2	yippee-like 2 (Drosophila) (Ypel2), mRNA	1.65843	0.15977	0.00120254	0.427587	0.070972	0.000177818
NM_001135874	Ston2	stonin 2 (Ston2), mRNA	1.88984	0.191366	0.00541714	0.426492	0.0715473	0.000177818
NM_001107736	Zfp385b	zinc finger protein 385B (Zfp385b), mRNA	1.64113	0.241292	0.00120254	0.42638	0.0910004	0.000177818
NM_019194	Tef	thyrotrophic embryonic factor (Tef), mRNA	1.60936	0.124521	0.00120254	0.422701	0.0333538	0.000177818
NM_053573	Olfm1	olfactomedin 1 (Olfm1), mRNA	0.653602	0.094698	0.00120254	0.421917	0.17418	0.000177818
NM_001001515	Lmo7	LIM domain 7 (Lmo7), mRNA	1.59784	0.395061	0.00120254	0.421186	0.0617752	0.000177818
NM_001191709	Iqgap3	IQ motif containing GTPase activating protein 3 (Iqgap3), mRNA	2.66303	0.470437	0.00120254	0.420003	0.127012	0.000177818
NM_012829	Cck	cholecystokinin (Cck), mRNA	0.515487	0.20317	0.00120254	0.417848	0.289551	0.000177818
NM_053996	Slc6a7	solute carrier family 6 (neurotransmitter transporter), member 7 (Slc6a7), mRNA	0.519139	0.108834	0.00541714	0.415177	0.148255	0.000177818
NM_001191076	Ebf4	early B-cell factor 4 (Ebf4), mRNA	0.511506	0.168799	0.00473211	0.411761	0.175115	0.000177818
NM_001107179	Lmod1	no definition	1.91538	0.286703	0.00120254	0.411151	0.0627183	0.000177818
NM_012527	Chrm3	cholinergic receptor, muscarinic 3 (Chrm3), mRNA	0.566968	0.2612	0.0293314	0.406887	0.150753	0.000177818
NM_145777	Olfm3	olfactomedin 3 (Olfm3), mRNA	1.62455	0.444151	0.00473211	0.406413	0.115004	0.000177818
NM_001100722	Lingo1	leucine rich repeat and Ig domain containing 1 (Lingo1), mRNA	0.625779	0.0516322	0.00120254	0.40381	0.102991	0.000177818
NM_001191963	Synpo2	synaptopodin 2 (Synpo2), mRNA	1.57788	0.315323	0.0288731	0.402759	0.129202	0.000177818
NM_145682	Filip1	filamin A interacting protein 1 (Filip1), mRNA	1.63547	0.576388	0.00120254	0.402734	0.107954	0.000177818
NM_012739	Adra2a	adrenoceptor alpha 2A (Adra2a), mRNA	0.380503	0.144722	0.00120254	0.389842	0.176639	0.000177818
NM_021697	Kcnv1	potassium channel, subfamily V, member 1 (Kcnv1), mRNA	1.84233	0.437855	0.00120254	0.387458	0.132016	0.000177818
NM_001025712	Itm2a	integral membrane protein 2A (Itm2a), mRNA	1.72287	0.185505	0.00120254	0.38069	0.031091	0.000177818
NM_030839	Syt13	synaptotagmin XIII (Syt13), mRNA	1.52539	0.222425	0.0060236	0.378638	0.0817336	0.000177818
NM_019309	Grik2	glutamate receptor, ionotropic, kainate 2 (Grik2), mRNA	1.6228	0.153837	0.00120254	0.378425	0.0542623	0.000177818
NM_053774	Usp2	ubiquitin specific peptidase 2 (Usp2), mRNA	1.58117	0.24241	0.00473211	0.377765	0.0538164	0.000177818
NM_023978	Per3	period circadian clock 3 (Per3), mRNA	2.10926	0.22583	0.00120254	0.373575	0.0565474	0.000177818
NM_024354	Chrna4	cholinergic receptor, nicotinic, alpha 4 (neuronal) (Chrna4), mRNA	0.377307	0.176992	0.0104504	0.367766	0.141562	0.000177818
NM_001107985	Extl1	exostosin-like glycosyltransferase 1 (Extl1), mRNA	1.54296	0.26305	0.00221323	0.365621	0.0287474	0.000177818
NM_013225	Cntn6	contactin 6 (Cntn6), mRNA	2.72231	0.52198	0.00120254	0.360365	0.0523414	0.000177818
NM_001109996; NM_012824	Apoc1	apolipoprotein C-I (Apoc1), transcript variant 2, mRNA; apolipoprotein C-I (Apoc1), transcript variant 1, mRNA	1.71469	0.107421	0.0104504	0.357967	0.0520323	0.000177818
NM_001106760	Nudt14	nudix (nucleoside diphosphate linked moiety X)-type motif 14 (Nudt14), mRNA	1.77897	0.130657	0.0367139	0.357162	0.0379681	0.000177818
NM_080691	Cacng3	calcium channel, voltage-dependent, gamma subunit 3 (Cacng3), mRNA	1.70611	0.42474	0.00120254	0.352049	0.0686326	0.000177818
NM_001276470	Prrt2	proline-rich transmembrane protein 2 (Prrt2), transcript variant 1, mRNA	1.69089	0.152675	0.00120254	0.35181	0.0359396	0.000177818
NM_001271220	Baiap2l2	no definition	2.02006	0.462367	0.0279451	0.3433	0.0726744	0.000177818
NM_001191789	Lrrk2	leucine-rich repeat kinase 2 (Lrrk2), mRNA	1.75027	0.280966	0.00120254	0.343154	0.066681	0.000177818
NM_001106117	Hecw1	HECT, C2 and WW domain containing E3 ubiquitin protein ligase 1 (Hecw1), mRNA	1.73091	0.318676	0.0253336	0.342181	0.0425345	0.000177818
NM_001168630	Cdh9	cadherin 9, type 2, T1-cadherin (Cdh9), mRNA	1.91014	0.612777	0.00120254	0.340347	0.119854	0.000177818
NM_173310	Chst15	carbohydrate (N-acetylgalactosamine 4-sulfate 6-O) sulfotransferase 15 (Chst15), mRNA	2.24666	0.357159	0.00120254	0.337811	0.0986482	0.000177818
NM_001014254	Clk2	CDC-like kinase 2 (Clk2), mRNA	1.77115	0.134159	0.00120254	0.335016	0.0308662	0.000177818
NM_133422	Zfp483	zinc finger protein 483 (Zfp483), mRNA	1.64182	0.154483	0.00312527	0.330502	0.0577377	0.000177818
NM_012628	Prkcg	protein kinase C, gamma (Prkcg), mRNA	1.51914	0.185373	0.00120254	0.324158	0.0442706	0.000177818
NM_013045	Tnr	tenascin R (Tnr), mRNA	1.56418	0.176237	0.0497939	0.323348	0.0490472	0.000177818
NM_012612	Nppa	natriuretic peptide A (Nppa), mRNA	0.306804	0.174225	0.0331018	0.322949	0.266548	0.000177818
NM_001012049	Mfap3l	microfibrillar-associated protein 3-like (Mfap3l), mRNA	1.7798	0.1005	0.00120254	0.32216	0.0239516	0.000177818
NM_030841	Nptxr	neuronal pentraxin receptor (Nptxr), mRNA	0.559584	0.124789	0.00120254	0.320945	0.18036	0.000177818
NM_001100653	Sidt1	SID1 transmembrane family, member 1 (Sidt1), mRNA	0.574539	0.157786	0.0459188	0.31699	0.176969	0.000177818
NM_001024327	Zfp467	zinc finger protein 467 (Zfp467), mRNA	1.56025	0.184577	0.0060236	0.30816	0.0208872	0.000177818
NM_001034187	Sh3rf2	SH3 domain containing ring finger 2 (Sh3rf2), mRNA	1.89087	0.518402	0.00873855	0.303132	0.127655	0.000177818
NM_001172079	Icam5	intercellular adhesion molecule 5, telencephalin (Icam5), mRNA	1.54872	0.27467	0.00120254	0.299156	0.0447779	0.000177818
NM_053649	Kremen1	kringle containing transmembrane protein 1 (Kremen1), mRNA	1.57244	0.357258	0.00312527	0.294112	0.0555399	0.000177818
NM_001109403	C1ql3	complement component 1, q subcomponent-like 3 (C1ql3), mRNA	0.448146	0.150712	0.00873855	0.290647	0.170778	0.000177818
NM_001106524	Acss1	acyl-CoA synthetase short-chain family member 1 (Acss1), mRNA	1.52914	0.27303	0.00221323	0.284407	0.0574501	0.000177818
NM_013165	Cckbr	cholecystokinin B receptor (Cckbr), mRNA	2.09596	0.371229	0.00120254	0.284074	0.0750911	0.000177818
NM_001106960	Frmpd4	FERM and PDZ domain containing 4 (Frmpd4), mRNA	1.85982	0.312981	0.00312527	0.281971	0.0607607	0.000177818
NM_001108978	Pik3cd	phosphatidylinositol-4,5-bisphosphate 3-kinase, catalytic subunit delta (Pik3cd), mRNA	1.72758	0.173904	0.00120254	0.27601	0.0287911	0.000177818
NM_001106057	Slitrk6	SLIT and NTRK-like family, member 6 (Slitrk6), mRNA	2.65108	1.16359	0.00120254	0.274025	0.113021	0.000177818
NM_001271404	Hs6st3	heparan sulfate 6-O-sulfotransferase 3 (Hs6st3), mRNA	0.547492	0.204809	0.0279451	0.273835	0.109322	0.000177818
NM_001107690	Fam189b	family with sequence similarity 189, member B (Fam189b), mRNA	1.69496	0.0685742	0.00120254	0.273435	0.0247385	0.000177818
NM_012800	P2ry1	purinergic receptor P2Y, G-protein coupled, 1 (P2ry1), mRNA	2.64787	0.433074	0.00120254	0.267904	0.0582909	0.000177818
NM_176075	Ppargc1b	peroxisome proliferator-activated receptor gamma, coactivator 1 beta (Ppargc1b), mRNA	1.86819	0.53462	0.0405552	0.263134	0.0725105	0.000177818
NM_024000	Camkv	CaM kinase-like vesicle-associated (Camkv), mRNA	1.67081	0.189076	0.00120254	0.263006	0.0332696	0.000177818
NM_001191839	Trim66	tripartite motif-containing 66 (Trim66), mRNA	1.95084	0.413512	0.00120254	0.262082	0.0603966	0.000177818
NM_017090	Gucy1a3	guanylate cyclase 1, soluble, alpha 3 (Gucy1a3), mRNA	1.92366	0.283026	0.00120254	0.260974	0.0574315	0.000177818
NM_001107280	Pcdh20	protocadherin 20 (Pcdh20), mRNA	1.89347	0.400539	0.00120254	0.259745	0.0648246	0.000177818
NM_001136241	Ngef	neuronal guanine nucleotide exchange factor (Ngef), mRNA	1.55701	0.224146	0.00120254	0.254435	0.0443497	0.000177818
NM_021758	Lin7b	lin-7 homolog B (C. elegans) (Lin7b), mRNA	1.67816	0.349258	0.00120254	0.251756	0.0341666	0.000177818
NM_031672	Slc15a2	solute carrier family 15 (oligopeptide transporter), member 2 (Slc15a2), mRNA	1.73563	0.378468	0.00120254	0.246863	0.0500929	0.000177818
NM_033352	Abcd2	ATP-binding cassette, subfamily D (ALD), member 2 (Abcd2), mRNA	1.60177	0.161035	0.00932459	0.237844	0.0123514	0.000177818
NM_131906	Slco1a2	solute carrier organic anion transporter family, member 1A2 (Slco1a2), mRNA	2.61168	0.544475	0.00120254	0.233181	0.0458549	0.000177818
NM_053630	Kcnh4	potassium voltage-gated channel, subfamily H (eag-related), member 4 (Kcnh4), mRNA	1.72506	0.372633	0.00120254	0.229213	0.0259953	0.000177818
NM_031743	Slc24a2	no definition	2.18642	0.48858	0.00120254	0.228398	0.0451862	0.000177818
NM_001107212	Adamts3	ADAM metallopeptidase with thrombospondin type 1, motif 3 (Adamts3), mRNA	1.96628	0.352343	0.00473211	0.227565	0.0549935	0.000177818
NM_053424	Slc4a4	solute carrier family 4, sodium bicarbonate cotransporter, member 4 (Slc4a4), mRNA	1.58111	0.297994	0.00541714	0.222664	0.0595203	0.000177818
NM_001008880	Scn4b	sodium channel, voltage-gated, type IV, beta subunit (Scn4b), mRNA	2.20945	0.594798	0.00120254	0.219761	0.0694725	0.000177818
NM_138613	Rnf112	ring finger protein 112 (Rnf112), mRNA	1.7344	0.153495	0.00120254	0.2192	0.0189588	0.000177818
NM_001106069	Fcho1	FCH domain only 1 (Fcho1), mRNA	1.55915	0.237289	0.00120254	0.216599	0.0141559	0.000177818
NM_175708	Car11	carbonic anhydrase 11 (Car11), mRNA	1.50086	0.2493	0.00120254	0.215673	0.028946	0.000177818
NM_001108071	Adamtsl5	ADAMTS-like 5 (Adamtsl5), mRNA	3.04156	1.16159	0.0442568	0.21006	0.0949835	0.00161011
NM_053703	Map2k6	mitogen-activated protein kinase kinase 6 (Map2k6), mRNA	3.13577	0.340921	0.00120254	0.206782	0.0230197	0.000177818
NM_212528	Col11a2	collagen, type XI, alpha 2 (Col11a2), mRNA	1.56203	0.161731	0.00120254	0.204624	0.0203304	0.000177818
NM_178106	Entpd3	ectonucleoside triphosphate diphosphohydrolase 3 (Entpd3), mRNA	1.9689	0.480778	0.00120254	0.199558	0.0635749	0.000177818
NM_017289	Gabrd	gamma-aminobutyric acid (GABA) A receptor, delta (Gabrd), mRNA	1.67117	0.339957	0.00473211	0.195259	0.0516766	0.000177818
NM_012608	Mme	membrane metallo-endopeptidase (Mme), mRNA	2.66789	0.556349	0.00120254	0.193644	0.0535762	0.000177818
NM_024138	Gng7	guanine nucleotide binding protein (G protein), gamma 7 (Gng7), mRNA	1.73997	0.419324	0.00120254	0.189197	0.0468822	0.000177818
NM_172035	Fzd2	frizzled class receptor 2 (Fzd2), mRNA	1.5772	0.158143	0.0141669	0.187062	0.0213238	0.000177818
NM_001107489	Zfp575	zinc finger protein 575 (Zfp575), mRNA	1.9047	0.391092	0.0104504	0.185127	0.0418419	0.000177818
NM_001126285	Slc22a13	solute carrier family 22 (organic anion/urate transporter), member 13 (Slc22a13), mRNA	3.76101	0.454141	0.00221323	0.183319	0.0232309	0.000177818
NM_172022	Lzts3	leucine zipper, putative tumor suppressor family member 3 (Lzts3), mRNA	2.13866	0.354359	0.00120254	0.182091	0.0248277	0.000177818
NM_053294	Adora2a	adenosine A2a receptor (Adora2a), mRNA	1.85711	0.316462	0.00120254	0.180972	0.0489951	0.000177818
NM_031806	Gpr6	G protein-coupled receptor 6 (Gpr6), mRNA	2.73456	0.608078	0.00120254	0.180809	0.0580648	0.000177818
NM_175579	Wnk4	WNK lysine deficient protein kinase 4 (Wnk4), mRNA	1.81216	0.452314	0.00120254	0.178296	0.0453799	0.000177818
NM_022236	Pde10a	phosphodiesterase 10A (Pde10a), mRNA	1.97939	0.267032	0.00120254	0.174208	0.0416041	0.000177818
NM_019224	Rgs9	regulator of G-protein signaling 9 (Rgs9), mRNA	1.51324	0.316973	0.00120254	0.168005	0.0379885	0.000177818
NM_001012347	Rgs7bp	regulator of G-protein signaling 7 binding protein (Rgs7bp), mRNA	1.66672	0.223377	0.00221323	0.167805	0.0267191	0.000177818
NM_012543	Dbp	D site of albumin promoter (albumin D-box) binding protein (Dbp), transcript variant 1, mRNA	2.75479	0.443416	0.00120254	0.154353	0.0257051	0.000177818
NM_001082977	Rasgrp2	RAS guanyl releasing protein 2 (calcium and DAG-regulated) (Rasgrp2), mRNA	2.48496	0.570399	0.00120254	0.150765	0.0390589	0.000177818
NM_053441	Slco1c1	solute carrier organic anion transporter family, member 1c1 (Slco1c1), mRNA	1.7295	0.340272	0.00120254	0.148598	0.028945	0.000177818
NM_001003711	Jph4	junctophilin 4 (Jph4), mRNA	1.68613	0.213776	0.00120254	0.142511	0.0174497	0.000177818
NM_012665	Syt2	synaptotagmin II (Syt2), mRNA	1.94326	0.901399	0.00392953	0.140549	0.0679972	0.000177818
NM_022234	Asic4	acid-sensing (proton-gated) ion channel family member 4 (Asic4), mRNA	2.71884	0.869472	0.00120254	0.138713	0.050371	0.000177818
NM_138506	Adra2c	adrenoceptor alpha 2C (Adra2c), mRNA	1.73226	0.398398	0.00120254	0.1261	0.0350028	0.000177818
NM_001108710	Coch	cochlin (Coch), mRNA	3.27667	0.892587	0.00120254	0.104195	0.0337616	0.000177818
NM_001109467	Emid1	EMI domain containing 1 (Emid1), mRNA	2.16781	0.696127	0.00473211	0.0971791	0.0335178	0.000177818
NM_001170557	Plk5	polo-like kinase 5 (Plk5), mRNA	2.35991	0.775115	0.00541714	0.0594018	0.0170144	0.000177818
NM_001172809	Ercc2	excision repair cross-complementation group 2 (Ercc2), mRNA	10.1802	0.889931	0.00120254	0.0499303	0.00231296	0.0236806
Only those genes that decrease the expression of more than 1.5-fold from the baseline value and whose padj-value lower 0.05 were selected for analysis.
Only those genes that increase the expression of more than 1.5-fold from the baseline value and whose padj-value lower 0.05 were selected for analysis.
