# Supplementary material for: Genes That Associated with Action of ACTH-like Peptides with Neuroprotective Potential in Rat Brain Regions with Different Degrees of Ischemic Damage
Source: Int J Mol Sci. 2025 Jun 28;26(13):6256. doi: 10.3390/ijms26136256 (PMC12249733; doi:10.3390/ijms26136256)
Supplement: Supplementary file 1 [file ijms-26-06256-s001.zip › Supplementary Table S8.xlsx]

## Sheet: Лист1
Table S8. Overlapping DEGs in IS-s vs. IR-s and IS-f vs. IR-f pairwise comparison
RefSeq ID	Gene symbol	Description	IS-s vs. IR-s			IS-f vs. IR-f
			Ratio	±SE	Padj	Ratio	±SE	Padj
NM_001014254	Clk2	CDC-like kinase 2 (Clk2), mRNA	3.02541	0.299636	0.00284673	39.9123	39.064	0.000673926
NM_024383	Hes5	hes family bHLH transcription factor 5 (Hes5), mRNA	3.5941	1.96368	0.00284673	14.3406	7.18915	0.000673926
NM_012543	Dbp	D site of albumin promoter (albumin D-box) binding protein (Dbp), transcript variant 1, mRNA	3.0341	0.573299	0.00284673	6.32726	3.00092	0.000673926
NM_001013867	Rsph10b	radial spoke head 10 homolog B (Chlamydomonas) (Rsph10b), mRNA	0.563415	0.360741	0.0255949	4.9169	3.26372	0.000673926
NM_001191800	Dclk3	doublecortin-like kinase 3 (Dclk3), mRNA	1.64997	0.525418	0.00284673	4.62768	1.50544	0.000673926
NM_031806	Gpr6	G protein-coupled receptor 6 (Gpr6), mRNA	2.87711	0.698411	0.00284673	4.1328	3.08911	0.00176797
NM_053703	Map2k6	mitogen-activated protein kinase kinase 6 (Map2k6), mRNA	2.78958	0.93691	0.00284673	4.10924	1.6636	0.000673926
NM_001034010	Tril	TLR4 interactor with leucine-rich repeats (Tril), mRNA	1.54839	0.518652	0.0111516	3.57608	2.24379	0.000673926
NM_017090	Gucy1a3	guanylate cyclase 1, soluble, alpha 3 (Gucy1a3), mRNA	1.77528	0.412929	0.00284673	3.42827	1.15817	0.000673926
NM_001109051	Fn3k	fructosamine 3 kinase (Fn3k), mRNA	2.27838	0.717919	0.0160141	3.33187	0.713393	0.000673926
NM_001107280	Pcdh20	protocadherin 20 (Pcdh20), mRNA	1.9245	0.49181	0.00284673	3.28447	0.702102	0.000673926
NM_001024327	Zfp467	zinc finger protein 467 (Zfp467), mRNA	1.78354	0.224167	0.00284673	3.27708	0.744029	0.000673926
NM_131906	Slco1a2	solute carrier organic anion transporter family, member 1A2 (Slco1a2), mRNA	2.48421	0.601043	0.00284673	3.23932	1.23725	0.000673926
NM_023978	Per3	period circadian clock 3 (Per3), mRNA	2.03276	0.376888	0.00284673	2.8671	1.16436	0.000673926
NM_080773	Chrm1	cholinergic receptor, muscarinic 1 (Chrm1), mRNA	1.58965	0.29883	0.0270567	2.84648	0.970477	0.000673926
NM_013225	Cntn6	contactin 6 (Cntn6), mRNA	2.50616	0.635622	0.00940249	2.78533	1.01516	0.000673926
NM_001107212	Adamts3	ADAM metallopeptidase with thrombospondin type 1, motif 3 (Adamts3), mRNA	2.16126	0.528398	0.0111516	2.72678	0.685811	0.000673926
NM_053441	Slco1c1	solute carrier organic anion transporter family, member 1c1 (Slco1c1), mRNA	1.90792	0.655832	0.00284673	2.71475	1.34489	0.000673926
NM_057130	Hrk	no definition	1.69439	0.459797	0.00284673	2.65826	0.999581	0.000673926
NM_001082977	Rasgrp2	RAS guanyl releasing protein 2 (calcium and DAG-regulated) (Rasgrp2), mRNA	2.42131	0.555156	0.00284673	2.64046	1.14837	0.000673926
NM_001106069	Fcho1	FCH domain only 1 (Fcho1), mRNA	1.61182	0.170274	0.00284673	2.58052	0.857492	0.000673926
NM_013095	Smad3	no definition	1.58053	0.246736	0.00284673	2.57455	0.472975	0.000673926
NM_001003711	Jph4	junctophilin 4 (Jph4), mRNA	2.01868	0.309807	0.00284673	2.57266	0.845372	0.000673926
NM_001007757	Armcx6	armadillo repeat containing, X-linked 6 (Armcx6), mRNA	1.63587	0.200414	0.0280773	2.52645	0.577403	0.000673926
NM_172022	Lzts3	leucine zipper, putative tumor suppressor family member 3 (Lzts3), mRNA	2.28263	0.311502	0.00284673	2.52185	0.542188	0.000673926
NM_001107179	Lmod1	no definition	1.69703	0.276816	0.0321875	2.45137	0.638699	0.000673926
NM_017083	Myo5b	myosin Vb (Myo5b), mRNA	1.95165	0.66135	0.00284673	2.33935	0.885743	0.000673926
NM_138506	Adra2c	adrenoceptor alpha 2C (Adra2c), mRNA	2.35396	0.605103	0.00284673	2.32851	0.994432	0.000673926
NM_001025712	Itm2a	integral membrane protein 2A (Itm2a), mRNA	1.69511	0.185016	0.00284673	2.30106	0.517958	0.000673926
NM_178106	Entpd3	ectonucleoside triphosphate diphosphohydrolase 3 (Entpd3), mRNA	2.08059	0.63212	0.00284673	2.23245	0.447126	0.000673926
NM_133422	Zfp483	zinc finger protein 483 (Zfp483), mRNA	1.71194	0.688723	0.0255949	2.19403	0.702062	0.000673926
NM_001191113	Cpne6	copine VI (neuronal) (Cpne6), mRNA	1.58366	0.299022	0.00751991	2.15533	0.683916	0.000673926
NM_138613	Rnf112	ring finger protein 112 (Rnf112), mRNA	2.22884	0.491034	0.00284673	2.14093	0.473011	0.000673926
NM_001191839	Trim66	tripartite motif-containing 66 (Trim66), mRNA	2.2661	0.733419	0.00940249	2.08547	0.514746	0.002703
NM_153814	Cacna1h	calcium channel, voltage-dependent, T type, alpha 1H subunit (Cacna1h), mRNA	1.63155	0.238057	0.00284673	2.04555	0.42311	0.000673926
NM_013165	Cckbr	cholecystokinin B receptor (Cckbr), mRNA	2.45362	0.48482	0.00940249	1.98396	0.244752	0.000673926
NM_001012223	Bin2	bridging integrator 2 (Bin2), mRNA	1.63139	0.190521	0.0177031	1.95617	0.518438	0.000673926
NM_001107985	Extl1	exostosin-like glycosyltransferase 1 (Extl1), mRNA	1.60699	0.110003	0.00536967	1.95381	0.306829	0.000673926
NM_019326	Neurod2	no definition	4.20035	4.21689	0.0248621	1.93168	0.678083	0.000673926
NM_001191070	Tbr1	no definition	5.1911	4.43811	0.00751991	1.91795	0.546134	0.000673926
NM_001109467	Emid1	EMI domain containing 1 (Emid1), mRNA	2.30432	0.950572	0.0255949	1.90875	0.403391	0.00312074
NM_001107690	Fam189b	family with sequence similarity 189, member B (Fam189b), mRNA	1.63639	0.219313	0.00284673	1.85717	0.336029	0.000673926
NM_017274	Gpam	glycerol-3-phosphate acyltransferase, mitochondrial (Gpam), mRNA	1.60094	0.509827	0.00284673	1.85571	0.649267	0.000673926
NM_022198	Clcn4	chloride channel, voltage-sensitive 4 (Clcn4), mRNA	1.61808	0.22124	0.00284673	1.85425	0.460408	0.000673926
NM_001134593	Ciart	circadian associated repressor of transcription (Ciart), mRNA	1.73721	0.232726	0.0344282	1.85391	0.334397	0.00312074
NM_001007658	Them6	thioesterase superfamily member 6 (Them6), mRNA	1.90424	0.464027	0.00751991	1.84559	0.398247	0.000673926
NM_001172079	Icam5	intercellular adhesion molecule 5, telencephalin (Icam5), mRNA	1.80607	0.24744	0.00284673	1.84162	0.438667	0.000673926
NM_001011984	Asb2	ankyrin repeat and SOCS box-containing 2 (Asb2), mRNA	0.412681	0.102906	0.00284673	1.82824	0.901557	0.0256255
NM_001107301	Abhd8	abhydrolase domain containing 8 (Abhd8), mRNA	1.73853	0.328652	0.00284673	1.80733	0.55019	0.000673926
NM_001191067	Tbc1d8	TBC1 domain family, member 8 (Tbc1d8), mRNA	1.79214	0.196481	0.0111516	1.79472	0.239424	0.00732908
NM_078619	Slc8a2	solute carrier family 8 (sodium/calcium exchanger), member 2 (Slc8a2), mRNA	1.64354	0.312764	0.00284673	1.77267	0.512791	0.000673926
NM_001190399; NM_138915	Caly	calcyon neuron-specific vesicular protein (Caly), transcript variant 2, mRNA; calcyon neuron-specific vesicular protein (Caly), transcript variant 1, mRNA	1.58745	0.373032	0.00284673	1.76399	0.389707	0.000673926
NM_019309	Grik2	glutamate receptor, ionotropic, kainate 2 (Grik2), mRNA	1.83791	0.257065	0.00284673	1.73557	0.265404	0.000673926
NM_019194	Tef	thyrotrophic embryonic factor (Tef), mRNA	1.80631	0.284049	0.00284673	1.72051	0.269797	0.000673926
NM_001108286	Ypel2	yippee-like 2 (Drosophila) (Ypel2), mRNA	1.58765	0.201212	0.00940249	1.71174	0.257184	0.00176797
NM_012877	Scn2b	sodium channel, voltage-gated, type II, beta subunit (Scn2b), mRNA	1.64407	0.342314	0.00284673	1.69637	0.196751	0.000673926
NM_001030020	Prkar2b	protein kinase, cAMP dependent regulatory, type II beta (Prkar2b), mRNA	0.665394	0.0815471	0.00940249	1.67357	0.313317	0.000673926
NM_001107308	Gmip	Gem-interacting protein (Gmip), mRNA	1.58991	0.279466	0.012924	1.67241	0.243864	0.00805228
NM_001107437	Jph3	junctophilin 3 (Jph3), mRNA	1.60657	0.255269	0.00284673	1.66403	0.411437	0.000673926
NM_001191789	Lrrk2	leucine-rich repeat kinase 2 (Lrrk2), mRNA	1.51857	0.286627	0.0160141	1.6338	0.327953	0.00176797
NM_001107236	Cobl	cordon-bleu WH2 repeat protein (Cobl), mRNA	1.54736	0.317744	0.00751991	1.63154	0.33087	0.000673926
NM_199395	Arhgef25	Rho guanine nucleotide exchange factor (GEF) 25 (Arhgef25), mRNA	1.60364	0.275085	0.00284673	1.62852	0.202063	0.00225102
NM_001276470	Prrt2	proline-rich transmembrane protein 2 (Prrt2), transcript variant 1, mRNA	1.6912	0.304111	0.00284673	1.62673	0.353282	0.000673926
NM_001017380	Cyld	no definition	1.8339	0.288933	0.00284673	1.62344	0.253433	0.000673926
NM_001013901	Pagr1	no definition	1.51168	0.0755016	0.0221433	1.59434	0.189224	0.00355337
NM_181377	Rtn4rl1	reticulon 4 receptor-like 1 (Rtn4rl1), mRNA	1.72295	0.202691	0.00284673	1.59405	0.376327	0.000673926
NM_001033882; NM_001033883; NM_022177	Cxcl12	no definition; chemokine (C-X-C motif) ligand 12 (Cxcl12), transcript variant 3, mRNA; chemokine (C-X-C motif) ligand 12 (Cxcl12), transcript variant 1, mRNA	1.626	0.238623	0.0147416	1.58572	0.432851	0.00768182
NM_001109458	Fam163b	family with sequence similarity 163, member B (Fam163b), mRNA	1.55097	0.369673	0.0449826	1.58203	0.361953	0.001254
NM_031743	Slc24a2	no definition	1.82076	0.455072	0.00284673	1.57126	0.430349	0.000673926
NM_022236	Pde10a	phosphodiesterase 10A (Pde10a), mRNA	1.55989	0.237549	0.00536967	1.56935	0.38526	0.00593537
NM_001109310	Efhd1	EF-hand domain family, member D1 (Efhd1), mRNA	1.5449	0.248936	0.00284673	1.56261	0.249244	0.00518605
NM_001008880	Scn4b	sodium channel, voltage-gated, type IV, beta subunit (Scn4b), mRNA	1.74161	0.46544	0.00284673	1.56205	0.472509	0.00176797
NM_021697	Kcnv1	potassium channel, subfamily V, member 1 (Kcnv1), mRNA	1.69993	0.529345	0.0476623	1.55501	0.390554	0.00312074
NM_021859	Matk	megakaryocyte-associated tyrosine kinase (Matk), mRNA	1.68997	0.353521	0.00284673	1.5542	0.367163	0.000673926
NM_001008722	Irf8	interferon regulatory factor 8 (Irf8), mRNA	1.56587	0.262251	0.0372697	1.54902	0.355908	0.0315262
NM_001107745	C1qtnf4	C1q and tumor necrosis factor related protein 4 (C1qtnf4), mRNA	1.57924	0.279335	0.00284673	1.53467	0.526323	0.001254
NM_024000	Camkv	CaM kinase-like vesicle-associated (Camkv), mRNA	1.91614	0.309388	0.00284673	1.52315	0.249924	0.000673926
NM_017289	Gabrd	gamma-aminobutyric acid (GABA) A receptor, delta (Gabrd), mRNA	1.66731	0.319522	0.0255949	1.5162	0.201906	0.017873
NM_001108453	Cbfa2t3	core-binding factor, runt domain, alpha subunit 2; translocated to, 3 (Cbfa2t3), mRNA	1.53148	0.227878	0.0270567	1.509	0.318798	0.00873807
NM_175708	Car11	carbonic anhydrase 11 (Car11), mRNA	1.6975	0.2641	0.00284673	1.50756	0.270664	0.00225102
NM_012647	Scn2a	no definition	1.59354	0.371766	0.00284673	1.50448	0.31461	0.001254
NM_012649	Sdc4	syndecan 4 (Sdc4), mRNA	0.625284	0.0739797	0.00284673	0.661844	0.204478	0.001254
NM_080482	Brinp1	bone morphogenetic protein/retinoic acid inducible neural-specific 1 (Brinp1), mRNA	0.44009	0.128548	0.00284673	0.648608	0.209701	0.000673926
NM_001107681	Ppm1l	protein phosphatase, Mg2+/Mn2+ dependent, 1L (Ppm1l), mRNA	0.612465	0.143575	0.00284673	0.648543	0.0985325	0.000673926
NM_001100558	Tiam1	no definition	0.664753	0.0773922	0.00940249	0.646785	0.0886045	0.000673926
NM_001126292	RGD1563441	similar to RIKEN cDNA A030009H04 (RGD1563441), mRNA	0.61045	0.0615532	0.00284673	0.642159	0.10226	0.001254
NM_133624	Gbp2	guanylate binding protein 2, interferon-inducible (Gbp2), mRNA	0.623028	0.147823	0.00284673	0.640637	0.203279	0.00696907
NM_001113521; NM_001113522; NM_053740	Arhgef7	Rho guanine nucleotide exchange factor (GEF) 7 (Arhgef7), transcript variant 1, mRNA; Rho guanine nucleotide exchange factor (GEF) 7 (Arhgef7), transcript variant 2, mRNA; Rho guanine nucleotide exchange factor (GEF) 7 (Arhgef7), transcript variant 3, mRNA	0.596243	0.0624638	0.00284673	0.625985	0.0549422	0.000673926
NM_001033653; NM_057103	Akap12	A kinase (PRKA) anchor protein 12 (Akap12), transcript variant 2, mRNA; A kinase (PRKA) anchor protein 12 (Akap12), transcript variant 1, mRNA	0.623861	0.145111	0.00284673	0.625082	0.104739	0.000673926
NM_013151	Plat	plasminogen activator, tissue (Plat), mRNA	0.603345	0.0895019	0.00284673	0.612716	0.133449	0.000673926
NM_053453	Rgs2	regulator of G-protein signaling 2 (Rgs2), mRNA	0.569309	0.213568	0.0193345	0.611138	0.159933	0.00557614
NM_001191000	Lemd3	LEM domain containing 3 (Lemd3), mRNA	0.65618	0.0414044	0.0364504	0.607771	0.112451	0.000673926
NM_134378	Sulf1	sulfatase 1 (Sulf1), mRNA	2.31493	0.887982	0.00284673	0.602054	0.196618	0.001254
NM_001111055; NM_001111056; NM_001111057; NM_012894	Adarb1	no definition; adenosine deaminase, RNA-specific, B1 (Adarb1), transcript variant 3, mRNA; no definition; adenosine deaminase, RNA-specific, B1 (Adarb1), transcript variant 1, mRNA	0.642371	0.0730309	0.00284673	0.600903	0.0541912	0.000673926
NM_001107834	Pbx3	pre-B-cell leukemia homeobox 3 (Pbx3), mRNA	0.664876	0.117448	0.012924	0.587917	0.217572	0.00873807
NM_001105734	Dusp10	dual specificity phosphatase 10 (Dusp10), mRNA	1.62084	0.680838	0.0160141	0.586522	0.207388	0.011088
NM_080692	Cacng4	calcium channel, voltage-dependent, gamma subunit 4 (Cacng4), mRNA	0.647278	0.082405	0.00536967	0.581964	0.149068	0.000673926
NM_001108834	Stac2	SH3 and cysteine rich domain 2 (Stac2), mRNA	0.630928	0.117985	0.00536967	0.580625	0.0834891	0.000673926
NM_001012042	Xkr6	XK, Kell blood group complex subunit-related family, member 6 (Xkr6), mRNA	0.537986	0.0757141	0.00284673	0.575521	0.156393	0.002703
NM_001107197	Igsf9	immunoglobulin superfamily, member 9 (Igsf9), mRNA	0.447451	0.0795272	0.00284673	0.57378	0.202387	0.00176797
NM_031321	Slit3	slit homolog 3 (Drosophila) (Slit3), mRNA	0.559567	0.0503333	0.00284673	0.567832	0.0543071	0.000673926
NM_012870	Tnfrsf11b	tumor necrosis factor receptor superfamily, member 11b (Tnfrsf11b), mRNA	1.83101	0.321991	0.0160141	0.565132	0.066102	0.000673926
NM_021584; NM_053343	Dclk1	doublecortin-like kinase 1 (Dclk1), transcript variant 2, mRNA; doublecortin-like kinase 1 (Dclk1), transcript variant 1, mRNA	0.657793	0.0388992	0.0418028	0.558485	0.0960277	0.000673926
NM_001033864; NM_057138	Cflar	CASP8 and FADD-like apoptosis regulator (Cflar), transcript variant 1, mRNA; no definition	0.365281	0.0701933	0.00284673	0.558149	0.0826432	0.000673926
NM_001033079	Slc6a17	solute carrier family 6 (neutral amino acid transporter), member 17 (Slc6a17), mRNA	0.57583	0.094514	0.00284673	0.557722	0.0723992	0.000673926
NM_001107417	Neto2	neuropilin (NRP) and tolloid (TLL)-like 2 (Neto2), mRNA	0.639412	0.108093	0.012924	0.549147	0.0514566	0.000673926
NM_001107608	Hectd2	HECT domain containing E3 ubiquitin protein ligase 2 (Hectd2), mRNA	0.616604	0.0675369	0.00284673	0.546521	0.142533	0.000673926
NM_001007759	March3	membrane-associated ring finger (C3HC4) 3, E3 ubiquitin protein ligase (March3), mRNA	0.522656	0.0745455	0.00284673	0.546046	0.170291	0.00398368
NM_031135	Klf10	Kruppel-like factor 10 (Klf10), mRNA	0.590292	0.113843	0.00284673	0.533235	0.176313	0.000673926
NM_001107596	Tmem2	transmembrane protein 2 (Tmem2), mRNA	0.664052	0.102278	0.0280773	0.53123	0.0870382	0.000673926
NM_031055	Mmp9	matrix metallopeptidase 9 (Mmp9), mRNA	0.619405	0.160311	0.0207717	0.509559	0.0811695	0.000673926
NM_134454	Angpt2	angiopoietin 2 (Angpt2), mRNA	0.640216	0.118834	0.00751991	0.505153	0.235371	0.00225102
NM_178094	Itpkc	inositol-trisphosphate 3-kinase C (Itpkc), mRNA	0.661564	0.109401	0.0270567	0.501153	0.0724957	0.000673926
NM_031549	Tagln	transgelin (Tagln), mRNA	0.386452	0.0593617	0.00284673	0.500897	0.0964751	0.000673926
NM_013216	Rheb	Ras homolog enriched in brain (Rheb), mRNA	0.544587	0.0687168	0.00284673	0.498986	0.115361	0.000673926
NM_001108563	Sypl2	synaptophysin-like 2 (Sypl2), mRNA	0.477228	0.0882588	0.00284673	0.498419	0.172494	0.000673926
NM_001191770	Plekhh2	pleckstrin homology domain containing, family H (with MyTH4 domain) member 2 (Plekhh2), mRNA	0.532301	0.111473	0.0255949	0.483233	0.0831319	0.000673926
NM_001271143	S1pr3	sphingosine-1-phosphate receptor 3 (S1pr3), mRNA	0.599725	0.120286	0.00284673	0.48258	0.112721	0.000673926
NM_017269	Ptprj	no definition	0.64585	0.0883519	0.00284673	0.48111	0.0290708	0.000673926
NM_139087	Cgref1	cell growth regulator with EF hand domain 1 (Cgref1), mRNA	0.529444	0.0875458	0.00284673	0.474671	0.0647642	0.000673926
NM_001034068; NM_001034069; NM_001034070; NM_001034071; NM_001034072; NM_001034073; NM_001034074; NM_001034075; NM_019131	Tpm1	tropomyosin 1, alpha (Tpm1), transcript variant 1, mRNA; no definition; no definition; no definition; tropomyosin 1, alpha (Tpm1), transcript variant 5, mRNA; tropomyosin 1, alpha (Tpm1), transcript variant 7, mRNA; tropomyosin 1, alpha (Tpm1), transcript variant 8, mRNA; no definition; no definition	0.40131	0.0741836	0.00284673	0.472796	0.0509526	0.000673926
NM_001107204	Lrrc8b	leucine rich repeat containing 8 family, member B (Lrrc8b), mRNA	0.607181	0.0866232	0.00940249	0.467604	0.116709	0.000673926
NM_001034949	Tmco4	transmembrane and coiled-coil domains 4 (Tmco4), mRNA	0.48892	0.144027	0.0394214	0.466559	0.112989	0.0168676
NM_012795	Gp5	glycoprotein V (platelet) (Gp5), mRNA	0.161546	0.055662	0.00284673	0.466287	0.151045	0.000673926
NM_031807	Tpbg	trophoblast glycoprotein (Tpbg), mRNA	0.259789	0.0774205	0.00284673	0.462768	0.0994558	0.000673926
NM_021658	Hcn4	hyperpolarization activated cyclic nucleotide-gated potassium channel 4 (Hcn4), mRNA	0.37858	0.11091	0.0255949	0.457207	0.204752	0.000673926
NM_001170326	Gpr158	G protein-coupled receptor 158 (Gpr158), mRNA	0.623811	0.121971	0.00284673	0.453345	0.086086	0.000673926
NM_001108218	Hecw2	HECT, C2 and WW domain containing E3 ubiquitin protein ligase 2 (Hecw2), mRNA	0.590491	0.151593	0.0344282	0.450372	0.0573341	0.000673926
NM_022685	Rem2	RAS (RAD and GEM) like GTP binding 2 (Rem2), mRNA	0.325548	0.116095	0.00284673	0.445214	0.25302	0.00312074
NM_053917	Inpp4b	inositol polyphosphate-4-phosphatase, type II (Inpp4b), mRNA	0.404124	0.12682	0.00284673	0.444067	0.121039	0.000673926
NM_001017479	Tmem100	transmembrane protein 100 (Tmem100), mRNA	0.542665	0.0725109	0.00284673	0.439821	0.0812298	0.000673926
NM_001011922	Nedd9	neural precursor cell expressed, developmentally down-regulated 9 (Nedd9), mRNA	0.5984	0.0545122	0.00284673	0.434609	0.12204	0.000673926
NM_001109344	Dok5	docking protein 5 (Dok5), mRNA	0.557044	0.200642	0.0255949	0.431903	0.065525	0.000673926
NM_032069	Grip1	glutamate receptor interacting protein 1 (Grip1), mRNA	0.592612	0.126381	0.00284673	0.426657	0.0458717	0.000673926
NM_022225	Htr1b	5-hydroxytryptamine (serotonin) receptor 1B, G protein-coupled (Htr1b), mRNA	0.508962	0.124507	0.00284673	0.405187	0.100231	0.000673926
NM_022197	Fos	FBJ osteosarcoma oncogene (Fos), mRNA	1.87838	0.629168	0.00284673	0.401277	0.16959	0.000673926
NM_144750	Aspg	asparaginase (Aspg), mRNA	0.527189	0.132272	0.0255949	0.398342	0.0312062	0.000673926
NM_001007738	Tmem252	transmembrane protein 252 (Tmem252), mRNA	0.53114	0.125737	0.00284673	0.393777	0.133274	0.000673926
NM_139183	Crhbp	corticotropin releasing hormone binding protein (Crhbp), mRNA	0.28808	0.0777093	0.00284673	0.388695	0.129389	0.000673926
NM_031771	Thbd	thrombomodulin (Thbd), mRNA	0.664597	0.110123	0.00751991	0.384064	0.119008	0.000673926
NM_053382	Tnfaip6	tumor necrosis factor alpha induced protein 6 (Tnfaip6), mRNA	0.368422	0.0562058	0.00284673	0.377265	0.0637589	0.000673926
NM_019137	Egr4	early growth response 4 (Egr4), mRNA	0.23245	0.110546	0.00284673	0.374415	0.170325	0.000673926
NM_013064	Hcrtr1	hypocretin (orexin) receptor 1 (Hcrtr1), mRNA	0.153657	0.0645414	0.00284673	0.372869	0.052044	0.000673926
NM_013153	Has2	hyaluronan synthase 2 (Has2), mRNA	0.498643	0.0818539	0.046978	0.354557	0.152131	0.001254
NM_012757	Mas1	MAS1 proto-oncogene, G protein-coupled receptor (Mas1), mRNA	0.190273	0.0798276	0.00284673	0.346515	0.197919	0.000673926
NM_001106375	Papss2	3'-phosphoadenosine 5'-phosphosulfate synthase 2 (Papss2), mRNA	0.542374	0.0754052	0.00284673	0.345846	0.0294575	0.000673926
NM_001191848	Wnt2b	wingless-type MMTV integration site family, member 2B (Wnt2b), mRNA	0.141134	0.0810091	0.0147416	0.316373	0.142644	0.00628741
NM_001109536	Ptx3	pentraxin 3, long (Ptx3), mRNA	0.56686	0.166757	0.00284673	0.307183	0.144073	0.000673926
NM_053861	Tnc	tenascin C (Tnc), mRNA	0.511578	0.0878843	0.00284673	0.291618	0.119901	0.000673926
NM_181382	Gldn	gliomedin (Gldn), mRNA	0.128486	0.0384016	0.00284673	0.291438	0.036773	0.000673926
NM_001109127	Cbln1	cerebellin 1 precursor (Cbln1), mRNA	2.54598	1.88836	0.00536967	0.28013	0.0713634	0.000673926
NM_138526	Ccrn4l	CCR4 carbon catabolite repression 4-like (S. cerevisiae) (Ccrn4l), mRNA	0.664882	0.0536145	0.0207717	0.279057	0.0827262	0.000673926
NM_001106367	Sorcs3	sortilin-related VPS10 domain containing receptor 3 (Sorcs3), mRNA	0.291982	0.0565541	0.00284673	0.271179	0.0172882	0.000673926
NM_001271261	Pxdn	no definition	0.483672	0.0495206	0.00284673	0.264458	0.0408406	0.000673926
NM_001107807	Pmepa1	prostate transmembrane protein, androgen induced 1 (Pmepa1), mRNA	0.359529	0.0430154	0.00284673	0.259963	0.0480355	0.000673926
NM_001007612	Ccl7	chemokine (C-C motif) ligand 7 (Ccl7), mRNA	0.497673	0.138393	0.00284673	0.259913	0.161305	0.000673926
NM_001013941	LOC298795	similar to 14-3-3 protein sigma (LOC298795), mRNA	0.378137	0.0723067	0.00284673	0.250343	0.087467	0.000673926
NM_001004202	Ccl6	chemokine (C-C motif) ligand 6 (Ccl6), mRNA	0.177584	0.148453	0.00284673	0.244882	0.111558	0.0326765
NM_030997	Vgf	VGF nerve growth factor inducible (Vgf), mRNA	0.362454	0.0612217	0.00284673	0.235019	0.056938	0.000673926
NM_001106081	Tll1	tolloid-like 1 (Tll1), mRNA	0.226968	0.0444094	0.00284673	0.232408	0.0488247	0.000673926
NM_031530	Ccl2	chemokine (C-C motif) ligand 2 (Ccl2), mRNA	0.502356	0.159811	0.00284673	0.214568	0.105792	0.000673926
NM_001009965	Tsku	tsukushi, small leucine rich proteoglycan (Tsku), mRNA	0.462479	0.104284	0.00284673	0.214439	0.065257	0.000673926
NM_001106028	Cdkn3	no definition	0.211043	0.0502118	0.00940249	0.213887	0.0564963	0.00225102
NM_001270807; NM_001270808; NM_001270809; NM_001270810; NM_001270811; NM_133386	Sphk1	sphingosine kinase 1 (Sphk1), transcript variant 2, mRNA; sphingosine kinase 1 (Sphk1), transcript variant 3, mRNA; sphingosine kinase 1 (Sphk1), transcript variant 4, mRNA; sphingosine kinase 1 (Sphk1), transcript variant 5, mRNA; sphingosine kinase 1 (Sphk1), transcript variant 1, mRNA; sphingosine kinase 1 (Sphk1), transcript variant 6, mRNA	0.505358	0.114478	0.0177031	0.212203	0.105087	0.000673926
NM_053629	Fstl3	follistatin-like 3 (secreted glycoprotein) (Fstl3), mRNA	0.279657	0.105961	0.00751991	0.209301	0.055684	0.00312074
NM_001271259	LOC100359977	sialomucin core protein 24-like (LOC100359977), mRNA	0.304966	0.0752242	0.0207717	0.202484	0.0392129	0.000673926
NM_012714	Gipr	gastric inhibitory polypeptide receptor (Gipr), mRNA	0.352359	0.105776	0.00284673	0.180696	0.0973462	0.000673926
NM_153727	Gpr3	G protein-coupled receptor 3 (Gpr3), mRNA	0.332856	0.130686	0.00940249	0.176827	0.0631869	0.000673926
NM_001034199	Nptx2	neuronal pentraxin II (Nptx2), mRNA	0.366977	0.13979	0.00284673	0.172407	0.0717877	0.000673926
NM_053953	Il1r2	interleukin 1 receptor, type II (Il1r2), mRNA	0.291375	0.0968439	0.0248621	0.168225	0.110646	0.000673926
NM_001100640	Lamc2	laminin, gamma 2 (Lamc2), mRNA	0.29497	0.0708066	0.00284673	0.164812	0.0528488	0.000673926
NM_031659	Tgm1	transglutaminase 1 (Tgm1), mRNA	0.445312	0.107512	0.0440138	0.163738	0.0777565	0.000673926
NM_001013062	Thbs1	thrombospondin 1 (Thbs1), mRNA	0.540777	0.131747	0.00284673	0.156651	0.116537	0.000673926
NM_013046	Trh	thyrotropin releasing hormone (Trh), mRNA	0.457242	0.139789	0.00284673	0.154177	0.0364966	0.000673926
NM_053633	Egr2	early growth response 2 (Egr2), mRNA	0.529838	0.201422	0.00284673	0.141529	0.0800714	0.000673926
NM_017128	Inhba	inhibin beta-A (Inhba), mRNA	0.367083	0.138398	0.00284673	0.112018	0.0506397	0.000673926
NM_012620	Serpine1	serpin peptidase inhibitor, clade E (nexin, plasminogen activator inhibitor type 1), member 1 (Serpine1), mRNA	0.40809	0.119003	0.00284673	0.0857209	0.0429797	0.000673926
NM_033237	Gal	galanin/GMAP prepropeptide (Gal), mRNA	0.517185	0.205871	0.00751991	0.0836582	0.0543143	0.000673926
Only those genes that decrease the expression of more than 1.5-fold from the baseline value and whose padj-value lower 0.05 were selected for analysis.
Only those genes that increase the expression of more than 1.5-fold from the baseline value and whose padj-value lower 0.05 were selected for analysis.
