# Supplementary material for: Genes That Associated with Action of ACTH-like Peptides with Neuroprotective Potential in Rat Brain Regions with Different Degrees of Ischemic Damage
Source: Int J Mol Sci. 2025 Jun 28;26(13):6256. doi: 10.3390/ijms26136256 (PMC12249733; doi:10.3390/ijms26136256)
Supplement: Supplementary file 1 [file ijms-26-06256-s001.zip › Supplementary Table S9.xlsx]

## Sheet: Лист1
Table S9. Overlapping DEGs in IA-f vs. IR-f and IA-s vs. IR-s pairwise comparisons.
RefSeq ID	Gene symbol	Description	IA-f vs. IR-f			IA-s vs. IR-s
			Ratio	±SE	Padj	Ratio	±SE	Padj
NM_053703	Map2k6	mitogen-activated protein kinase kinase 6 (Map2k6), mRNA	4.60257	1.76024	0.000576023	3.13577	0.340921	0.00120254
NM_053587	S100a9	S100 calcium binding protein A9 (S100a9), mRNA	2.96337	2.40546	0.00691373	3.10734	1.04355	0.00120254
NM_001024348	LOC500567	similar to RIKEN cDNA 1700029M20 (LOC500567), mRNA	0.391317	0.181742	0.00631784	3.06873	1.617	0.00120254
NM_012543	Dbp	D site of albumin promoter (albumin D-box) binding protein (Dbp), transcript variant 1, mRNA	6.69095	2.77583	0.000576023	2.75479	0.443416	0.00120254
NM_031806	Gpr6	G protein-coupled receptor 6 (Gpr6), mRNA	5.04331	2.60304	0.00147435	2.73456	0.608078	0.00120254
NM_013225	Cntn6	contactin 6 (Cntn6), mRNA	2.88778	1.07173	0.000576023	2.72231	0.52198	0.00120254
NM_022234	Asic4	acid-sensing (proton-gated) ion channel family member 4 (Asic4), mRNA	1.64913	0.445331	0.0118282	2.71884	0.869472	0.00120254
NM_031517	Met	MET proto-oncogene, receptor tyrosine kinase (Met), mRNA	0.627206	0.0678736	0.034576	2.64251	0.411459	0.00221323
NM_131906	Slco1a2	solute carrier organic anion transporter family, member 1A2 (Slco1a2), mRNA	4.28323	1.40446	0.000576023	2.61168	0.544475	0.00120254
NM_001082977	Rasgrp2	RAS guanyl releasing protein 2 (calcium and DAG-regulated) (Rasgrp2), mRNA	2.82564	1.14845	0.000576023	2.48496	0.570399	0.00120254
NM_001009486	Klra1	killer cell lectin-like receptor, subfamily A, member 1 (Klra1), mRNA	4.46556	2.17457	0.00720497	2.4425	0.61008	0.00120254
NM_001008880	Scn4b	sodium channel, voltage-gated, type IV, beta subunit (Scn4b), mRNA	1.6454	0.279038	0.000576023	2.20945	0.594798	0.00120254
NM_001271058; NM_001271059; NM_001271060; NM_001271061; NM_001271062; NM_173096	Mx1	myxovirus (influenza virus) resistance 1 (Mx1), transcript variant 2, mRNA; myxovirus (influenza virus) resistance 1 (Mx1), transcript variant 3, mRNA; myxovirus (influenza virus) resistance 1 (Mx1), transcript variant 4, mRNA; myxovirus (influenza virus) resistance 1 (Mx1), transcript variant 5, mRNA; myxovirus (influenza virus) resistance 1 (Mx1), transcript variant 6, mRNA; myxovirus (influenz…	2.05512	0.682911	0.00147435	2.2061	0.509166	0.00120254
NM_001109467	Emid1	EMI domain containing 1 (Emid1), mRNA	1.95164	0.402915	0.00185143	2.16781	0.696127	0.00473211
NM_172022	Lzts3	leucine zipper, putative tumor suppressor family member 3 (Lzts3), mRNA	2.70628	0.406464	0.000576023	2.13866	0.354359	0.00120254
NM_023978	Per3	period circadian clock 3 (Per3), mRNA	2.52359	1.01232	0.000576023	2.10926	0.22583	0.00120254
NM_001013171	Gulp1	GULP, engulfment adaptor PTB domain containing 1 (Gulp1), mRNA	1.93537	0.713253	0.0425169	2.10475	0.269215	0.00120254
NM_013165	Cckbr	cholecystokinin B receptor (Cckbr), mRNA	2.51526	0.608274	0.000576023	2.09596	0.371229	0.00120254
NM_001033882; NM_001033883; NM_022177	Cxcl12	no definition; chemokine (C-X-C motif) ligand 12 (Cxcl12), transcript variant 3, mRNA; chemokine (C-X-C motif) ligand 12 (Cxcl12), transcript variant 1, mRNA	1.79689	0.43444	0.000576023	2.09217	0.315807	0.00120254
NM_001271220	Baiap2l2	no definition	2.32115	0.646919	0.00831742	2.02006	0.462367	0.0279451
NM_001017380	Cyld	no definition	1.53654	0.305706	0.00391827	1.97814	0.121231	0.00120254
NM_207603	Fcgr3a	Fc fragment of IgG, low affinity IIIa, receptor (Fcgr3a), mRNA	2.62064	0.555492	0.000576023	1.9757	0.263862	0.00120254
NM_178106	Entpd3	ectonucleoside triphosphate diphosphohydrolase 3 (Entpd3), mRNA	2.22936	0.450794	0.000576023	1.9689	0.480778	0.00120254
NM_001107212	Adamts3	ADAM metallopeptidase with thrombospondin type 1, motif 3 (Adamts3), mRNA	2.55669	0.735426	0.000576023	1.96628	0.352343	0.00473211
NM_001191839	Trim66	tripartite motif-containing 66 (Trim66), mRNA	2.1854	0.536391	0.000576023	1.95084	0.413512	0.00120254
NM_001106405	Cd180	CD180 molecule (Cd180), mRNA	2.67598	0.360891	0.000576023	1.94075	0.162783	0.00120254
NM_012912	Atf3	activating transcription factor 3 (Atf3), mRNA	0.427685	0.10609	0.000576023	1.92975	0.545625	0.00120254
NM_017090	Gucy1a3	guanylate cyclase 1, soluble, alpha 3 (Gucy1a3), mRNA	4.01297	1.44874	0.000576023	1.92366	0.283026	0.00120254
NM_001107179	Lmod1	no definition	2.93543	0.735289	0.000576023	1.91538	0.286703	0.00120254
NM_001168630	Cdh9	cadherin 9, type 2, T1-cadherin (Cdh9), mRNA	1.9612	0.59346	0.000576023	1.91014	0.612777	0.00120254
NM_001107489	Zfp575	zinc finger protein 575 (Zfp575), mRNA	2.96746	0.852914	0.000576023	1.9047	0.391092	0.0104504
NM_001107280	Pcdh20	protocadherin 20 (Pcdh20), mRNA	3.39337	0.718785	0.000576023	1.89347	0.400539	0.00120254
NM_001134593	Ciart	circadian associated repressor of transcription (Ciart), mRNA	1.91668	0.304215	0.00147435	1.86586	0.305482	0.00120254
NM_021697	Kcnv1	potassium channel, subfamily V, member 1 (Kcnv1), mRNA	1.85737	0.530651	0.000576023	1.84233	0.437855	0.00120254
NM_001105734	Dusp10	dual specificity phosphatase 10 (Dusp10), mRNA	0.503559	0.0624561	0.000576023	1.83541	0.437315	0.00120254
NM_001106760	Nudt14	nudix (nucleoside diphosphate linked moiety X)-type motif 14 (Nudt14), mRNA	2.06179	0.334035	0.00147435	1.77897	0.130657	0.0367139
NM_001173386	Clec7a	C-type lectin domain family 7, member A (Clec7a), mRNA	0.503323	0.206677	0.020109	1.77329	0.234041	0.00312527
NM_053687	Slfn3	schlafen 3 (Slfn3), mRNA	0.39123	0.177862	0.000576023	1.77268	0.29344	0.00120254
NM_001191789	Lrrk2	leucine-rich repeat kinase 2 (Lrrk2), mRNA	1.57809	0.346529	0.00294456	1.75027	0.280966	0.00120254
NM_022198	Clcn4	chloride channel, voltage-sensitive 4 (Clcn4), mRNA	1.65913	0.437857	0.000576023	1.74595	0.210855	0.00120254
NM_024138	Gng7	guanine nucleotide binding protein (G protein), gamma 7 (Gng7), mRNA	1.73163	0.398542	0.000576023	1.73997	0.419324	0.00120254
NM_031672	Slc15a2	solute carrier family 15 (oligopeptide transporter), member 2 (Slc15a2), mRNA	2.02793	0.536356	0.000576023	1.73563	0.378468	0.00120254
NM_138613	Rnf112	ring finger protein 112 (Rnf112), mRNA	2.20292	0.339263	0.000576023	1.7344	0.153495	0.00120254
NM_138506	Adra2c	adrenoceptor alpha 2C (Adra2c), mRNA	2.97438	0.988265	0.000576023	1.73226	0.398398	0.00120254
NM_053441	Slco1c1	solute carrier organic anion transporter family, member 1c1 (Slco1c1), mRNA	3.67868	1.6417	0.000576023	1.7295	0.340272	0.00120254
NM_001025712	Itm2a	integral membrane protein 2A (Itm2a), mRNA	3.27095	0.478545	0.000576023	1.72287	0.185505	0.00120254
NM_001008722	Irf8	interferon regulatory factor 8 (Irf8), mRNA	1.53681	0.341712	0.0355595	1.71772	0.0955567	0.00120254
NM_001106128	Ly86	lymphocyte antigen 86 (Ly86), mRNA	2.19304	0.327555	0.00575193	1.71078	0.158683	0.0225267
NM_080691	Cacng3	calcium channel, voltage-dependent, gamma subunit 3 (Cacng3), mRNA	2.3017	0.580539	0.000576023	1.70611	0.42474	0.00120254
NM_001107690	Fam189b	family with sequence similarity 189, member B (Fam189b), mRNA	2.09586	0.312772	0.000576023	1.69496	0.0685742	0.00120254
NM_001276470	Prrt2	proline-rich transmembrane protein 2 (Prrt2), transcript variant 1, mRNA	1.7198	0.401349	0.000576023	1.69089	0.152675	0.00120254
NM_001007757	Armcx6	armadillo repeat containing, X-linked 6 (Armcx6), mRNA	2.49028	0.626811	0.000576023	1.68646	0.253524	0.00120254
NM_001003711	Jph4	junctophilin 4 (Jph4), mRNA	2.96569	0.860519	0.000576023	1.68613	0.213776	0.00120254
NM_021758	Lin7b	lin-7 homolog B (C. elegans) (Lin7b), mRNA	1.57997	0.310237	0.00484477	1.67816	0.349258	0.00120254
NM_017289	Gabrd	gamma-aminobutyric acid (GABA) A receptor, delta (Gabrd), mRNA	1.77896	0.19191	0.00105466	1.67117	0.339957	0.00473211
NM_024000	Camkv	CaM kinase-like vesicle-associated (Camkv), mRNA	1.70899	0.25945	0.000576023	1.67081	0.189076	0.00120254
NM_001109064	Gal3st4	galactose-3-O-sulfotransferase 4 (Gal3st4), mRNA	2.03764	0.361247	0.0120781	1.66089	0.311768	0.0487267
NM_001007557	Emr1	EGF-like module containing, mucin-like, hormone receptor-like 1 (Emr1), mRNA	2.64623	0.913891	0.000576023	1.65877	0.136863	0.00675134
NM_001108286	Ypel2	yippee-like 2 (Drosophila) (Ypel2), mRNA	1.71319	0.268916	0.00147435	1.65843	0.15977	0.00120254
NM_017154	Xdh	xanthine dehydrogenase (Xdh), mRNA	1.63018	0.275725	0.013775	1.65323	0.224333	0.00120254
NM_001012223	Bin2	bridging integrator 2 (Bin2), mRNA	2.02554	0.525288	0.000576023	1.65129	0.11464	0.00120254
NM_001109597	Cys1	cystin 1 (Cys1), mRNA	1.60305	0.292521	0.0247076	1.64722	0.34844	0.00993871
NM_133422	Zfp483	zinc finger protein 483 (Zfp483), mRNA	2.19913	0.790178	0.000576023	1.64182	0.154483	0.00312527
NM_001278483; NM_001278484	Runx2	runt-related transcription factor 2 (Runx2), transcript variant 1, mRNA; runt-related transcription factor 2 (Runx2), transcript variant 2, mRNA	0.651799	0.162953	0.0447155	1.63769	0.321465	0.00312527
NM_145682	Filip1	filamin A interacting protein 1 (Filip1), mRNA	1.83754	0.292215	0.0135543	1.63547	0.576388	0.00120254
NM_012548	Edn1	endothelin 1 (Edn1), mRNA	2.05844	0.628181	0.0204465	1.63205	0.364979	0.00392953
NM_019309	Grik2	glutamate receptor, ionotropic, kainate 2 (Grik2), mRNA	1.5948	0.308987	0.0103694	1.6228	0.153837	0.00120254
NM_057130	Hrk	no definition	2.42688	0.895651	0.000576023	1.61366	0.446384	0.00120254
NM_053566	Ptch1	patched 1 (Ptch1), mRNA	2.40139	0.185407	0.000576023	1.61221	0.102873	0.00120254
NM_019194	Tef	thyrotrophic embryonic factor (Tef), mRNA	1.76342	0.272319	0.000576023	1.60936	0.124521	0.00120254
NM_001106838	Fam214a	no definition	0.605453	0.109476	0.000576023	1.60756	0.429917	0.00120254
NM_183327	Gabrg2	gamma-aminobutyric acid (GABA) A receptor, gamma 2 (Gabrg2), mRNA	1.51681	0.418573	0.00575193	1.60222	0.23829	0.00120254
NM_001107617	Fgd2	FYVE, RhoGEF and PH domain containing 2 (Fgd2), mRNA	1.68485	0.464625	0.0189385	1.60207	0.23996	0.00473211
NM_033352	Abcd2	ATP-binding cassette, subfamily D (ALD), member 2 (Abcd2), mRNA	2.53713	0.868077	0.000576023	1.60177	0.161035	0.00932459
NM_001107702	Fcrl2	Fc receptor-like 2 (Fcrl2), mRNA	1.64367	0.419102	0.00544954	1.59893	0.454096	0.00120254
NM_001001515	Lmo7	LIM domain 7 (Lmo7), mRNA	1.75614	0.180619	0.000576023	1.59784	0.395061	0.00120254
NM_020542	Ccr1	chemokine (C-C motif) receptor 1 (Ccr1), mRNA	0.434458	0.236972	0.0108611	1.59603	0.428195	0.0257457
NM_031048	Lifr	leukemia inhibitory factor receptor alpha (Lifr), mRNA	0.479463	0.072592	0.000576023	1.5829	0.467617	0.0450237
NM_001171981	Sh3bp1	SH3-domain binding protein 1 (Sh3bp1), mRNA	0.6323	0.137946	0.0101131	1.58287	0.29063	0.00120254
NM_053774	Usp2	ubiquitin specific peptidase 2 (Usp2), mRNA	2.2939	0.42678	0.000576023	1.58117	0.24241	0.00473211
NM_053424	Slc4a4	solute carrier family 4, sodium bicarbonate cotransporter, member 4 (Slc4a4), mRNA	1.68676	0.631342	0.000576023	1.58111	0.297994	0.00541714
NM_172035	Fzd2	frizzled class receptor 2 (Fzd2), mRNA	3.41814	0.361992	0.000576023	1.5772	0.158143	0.0141669
NM_053649	Kremen1	kringle containing transmembrane protein 1 (Kremen1), mRNA	0.418268	0.0596905	0.000576023	1.57244	0.357258	0.00312527
NM_001024327	Zfp467	zinc finger protein 467 (Zfp467), mRNA	3.21465	0.523235	0.000576023	1.56025	0.184577	0.0060236
NM_001106069	Fcho1	FCH domain only 1 (Fcho1), mRNA	2.29031	0.611362	0.000576023	1.55915	0.237289	0.00120254
NM_001172079	Icam5	intercellular adhesion molecule 5, telencephalin (Icam5), mRNA	2.21588	0.513188	0.000576023	1.54872	0.27467	0.00120254
NM_013026	Sdc1	syndecan 1 (Sdc1), mRNA	0.297289	0.129853	0.000576023	1.54504	0.107805	0.00120254
NM_001033998	Itgal	integrin, alpha L (Itgal), mRNA	1.62573	0.381783	0.0256904	1.54371	0.291061	0.00749517
NM_001107985	Extl1	exostosin-like glycosyltransferase 1 (Extl1), mRNA	1.93332	0.318213	0.000576023	1.54296	0.26305	0.00221323
NM_001271204	Pou2f2	no definition	1.86178	0.187744	0.0152486	1.5412	0.108693	0.0493983
NM_001106524	Acss1	acyl-CoA synthetase short-chain family member 1 (Acss1), mRNA	4.85476	0.888267	0.000576023	1.52914	0.27303	0.00221323
NM_012870	Tnfrsf11b	tumor necrosis factor receptor superfamily, member 11b (Tnfrsf11b), mRNA	0.570702	0.0688918	0.000576023	1.52656	0.204749	0.0297861
NM_012618	S100a4	S100 calcium-binding protein A4 (S100a4), mRNA	1.55325	0.282256	0.0355595	1.52581	0.411697	0.0116827
NM_001191700	Otud4	OTU deubiquitinase 4 (Otud4), mRNA	0.649813	0.0811045	0.00515792	1.52576	0.138691	0.00473211
NM_012546	Drd1	dopamine receptor D1 (Drd1), mRNA	1.99091	0.522122	0.000576023	1.52396	0.245864	0.00120254
NM_001109310	Efhd1	EF-hand domain family, member D1 (Efhd1), mRNA	2.14668	0.395844	0.000576023	1.50576	0.25731	0.00392953
NM_021835	Jun	jun proto-oncogene (Jun), mRNA	0.547062	0.156493	0.000576023	1.50296	0.238045	0.00221323
NM_175708	Car11	carbonic anhydrase 11 (Car11), mRNA	1.56607	0.180007	0.00185143	1.50086	0.2493	0.00120254
NM_001107204	Lrrc8b	leucine rich repeat containing 8 family, member B (Lrrc8b), mRNA	0.341714	0.0360145	0.000576023	0.664676	0.126285	0.00392953
NM_001110491	Fbxo27	no definition	0.269034	0.0698561	0.000576023	0.66361	0.160717	0.0168284
NM_031080	Pde7a	phosphodiesterase 7A (Pde7a), mRNA	0.53075	0.0981598	0.00185143	0.663372	0.0539814	0.0459188
NM_138526	Ccrn4l	CCR4 carbon catabolite repression 4-like (S. cerevisiae) (Ccrn4l), mRNA	0.251688	0.0869536	0.000576023	0.663335	0.152119	0.00120254
NM_057197	Decr1	2,4-dienoyl CoA reductase 1, mitochondrial (Decr1), mRNA	1.74005	0.463585	0.00294456	0.661262	0.192715	0.00392953
NM_001107760	Dll4	delta-like 4 (Drosophila) (Dll4), mRNA	0.627202	0.205487	0.0220289	0.659901	0.0983282	0.00221323
NM_001108563	Sypl2	synaptophysin-like 2 (Sypl2), mRNA	0.382205	0.118885	0.000576023	0.65747	0.149261	0.0238786
NM_001107417	Neto2	neuropilin (NRP) and tolloid (TLL)-like 2 (Neto2), mRNA	0.509302	0.0505278	0.000576023	0.654063	0.104226	0.00221323
NM_001100488	Rimbp2	RIMS binding protein 2 (Rimbp2), mRNA	0.551566	0.0779676	0.000576023	0.652176	0.0697815	0.00120254
NM_001191000	Lemd3	LEM domain containing 3 (Lemd3), mRNA	0.612693	0.132563	0.000576023	0.649069	0.0514985	0.00120254
NM_001107834	Pbx3	pre-B-cell leukemia homeobox 3 (Pbx3), mRNA	0.522325	0.125639	0.00147435	0.647804	0.129271	0.00120254
NM_001007738	Tmem252	transmembrane protein 252 (Tmem252), mRNA	0.380108	0.205769	0.000576023	0.646473	0.0539363	0.0104504
NM_001009965	Tsku	tsukushi, small leucine rich proteoglycan (Tsku), mRNA	0.204049	0.0208889	0.000576023	0.644392	0.0872178	0.00541714
NM_053342	Cxxc4	CXXC finger protein 4 (Cxxc4), mRNA	1.60937	0.489831	0.00360624	0.64281	0.123528	0.00473211
NM_177481	Slco3a1	solute carrier organic anion transporter family, member 3a1 (Slco3a1), mRNA	0.653355	0.0486542	0.00985947	0.640796	0.0747201	0.00120254
NM_134454	Angpt2	angiopoietin 2 (Angpt2), mRNA	0.315876	0.0894072	0.000576023	0.638395	0.0400238	0.00120254
NM_198787	Sgsm3	small G protein signaling modulator 3 (Sgsm3), mRNA	0.57466	0.0450009	0.000576023	0.633376	0.0891159	0.00120254
NM_021776	Ecel1	endothelin converting enzyme-like 1 (Ecel1), mRNA	0.586486	0.134829	0.00884875	0.631702	0.164093	0.00120254
NM_001100968	Cfap52	WD repeat domain 16 (Wdr16), mRNA	2.24243	0.575539	0.00691373	0.62945	0.188019	0.0391736
NM_017269	Ptprj	no definition	0.426078	0.029291	0.000576023	0.626663	0.0786751	0.00120254
NM_001271079	Ppm1h	protein phosphatase, Mg2+/Mn2+ dependent, 1H (Ppm1h), mRNA	0.438804	0.066071	0.000576023	0.624712	0.112807	0.00120254
NM_078620	Slc8a3	solute carrier family 8 (sodium/calcium exchanger), member 3 (Slc8a3), mRNA	0.541157	0.124106	0.00147435	0.624359	0.104323	0.00120254
NM_001131014	Cstf2	cleavage stimulation factor, 3' pre-RNA subunit 2 (Cstf2), mRNA	0.564831	0.113607	0.000576023	0.624263	0.0920309	0.00120254
NM_012721	P2rx6	purinergic receptor P2X, ligand-gated ion channel, 6 (P2rx6), mRNA	0.524984	0.0908754	0.00661386	0.623972	0.19712	0.0163097
NM_031742	Kcnh1	potassium voltage-gated channel, subfamily H (eag-related), member 1 (Kcnh1), mRNA	0.663725	0.067357	0.00360624	0.621039	0.12345	0.00120254
NM_001107681	Ppm1l	protein phosphatase, Mg2+/Mn2+ dependent, 1L (Ppm1l), mRNA	0.567369	0.0786282	0.000576023	0.620739	0.123438	0.00120254
NM_001271278; NM_001271279	Pknox2	PBX/knotted 1 homeobox 2 (Pknox2), transcript variant 1, mRNA; PBX/knotted 1 homeobox 2 (Pknox2), transcript variant 2, mRNA	1.74595	0.184787	0.000576023	0.618972	0.0688638	0.00932459
NM_001034855	Gpr153	G protein-coupled receptor 153 (Gpr153), mRNA	0.55758	0.0941432	0.00185143	0.615688	0.169528	0.00873855
NM_031055	Mmp9	matrix metallopeptidase 9 (Mmp9), mRNA	0.456935	0.116915	0.000576023	0.613519	0.111709	0.00120254
NM_017316	Slc23a2	solute carrier family 23 (ascorbic acid transporter), member 2 (Slc23a2), mRNA	0.666595	0.0813605	0.00294456	0.611188	0.069911	0.00120254
NM_001108218	Hecw2	HECT, C2 and WW domain containing E3 ubiquitin protein ligase 2 (Hecw2), mRNA	0.409961	0.0454257	0.000576023	0.610436	0.156002	0.00541714
NM_001258011	Snhg11	small nucleolar RNA host gene 11 (non-protein coding) (Snhg11), mRNA	0.645487	0.200745	0.00294456	0.603024	0.106599	0.00120254
NM_145776	Slc38a3	solute carrier family 38, member 3 (Slc38a3), mRNA	1.70044	0.321725	0.00105466	0.602605	0.109841	0.00120254
NM_001109574	Tmem169	transmembrane protein 169 (Tmem169), mRNA	0.563517	0.130195	0.00258939	0.599529	0.0857897	0.00873855
NM_022953	Slit1	slit homolog 1 (Drosophila) (Slit1), mRNA	1.53712	0.393686	0.00185143	0.5958	0.111155	0.00120254
NM_001030020	Prkar2b	protein kinase, cAMP dependent regulatory, type II beta (Prkar2b), mRNA	1.57384	0.336744	0.00223332	0.593266	0.0735128	0.00120254
NM_080692	Cacng4	calcium channel, voltage-dependent, gamma subunit 4 (Cacng4), mRNA	0.543706	0.141207	0.000576023	0.592228	0.103083	0.00120254
NM_001013861	FAM187A	family with sequence similarity 187, member A (FAM187A), mRNA	0.106929	0.0371664	0.000576023	0.588574	0.120614	0.0060236
NM_001039174	LOC654482	hypothetical protein LOC654482 (LOC654482), mRNA	0.407271	0.0658026	0.00360624	0.577766	0.156027	0.0129273
NM_053346	Nrn1	neuritin 1 (Nrn1), mRNA	0.190513	0.056848	0.000576023	0.577465	0.163959	0.0257457
NM_001100653	Sidt1	SID1 transmembrane family, member 1 (Sidt1), mRNA	1.86455	0.379305	0.000576023	0.574539	0.157786	0.0459188
NM_053654	Pafah1b3	platelet-activating factor acetylhydrolase 1b, catalytic subunit 3 (Pafah1b3), mRNA	0.593864	0.11004	0.00631784	0.571562	0.105693	0.00120254
NM_053652	Flt4	fms-related tyrosine kinase 4 (Flt4), mRNA	0.518457	0.134224	0.00327243	0.571156	0.0606814	0.00120254
NM_001108335	Rasal1	RAS protein activator like 1 (GAP1 like) (Rasal1), mRNA	1.80768	0.318425	0.000576023	0.56985	0.133302	0.00120254
NM_053805	Snai1	snail family zinc finger 1 (Snai1), mRNA	0.242126	0.0497785	0.000576023	0.567605	0.12438	0.0264695
NM_012527	Chrm3	cholinergic receptor, muscarinic 3 (Chrm3), mRNA	1.67656	0.25955	0.000576023	0.566968	0.2612	0.0293314
NM_178094	Itpkc	inositol-trisphosphate 3-kinase C (Itpkc), mRNA	0.414349	0.0617158	0.000576023	0.565356	0.0401117	0.00120254
NM_001107764	Pla2g4b	phospholipase A2, group IVB (cytosolic) (Pla2g4b), mRNA	0.259497	0.0649824	0.000576023	0.562722	0.132804	0.00120254
NM_133307	Prkcd	protein kinase C, delta (Prkcd), mRNA	0.318726	0.0750553	0.000576023	0.561778	0.168907	0.00120254
NM_001270807; NM_001270808; NM_001270809; NM_001270810; NM_001270811; NM_133386	Sphk1	sphingosine kinase 1 (Sphk1), transcript variant 2, mRNA; sphingosine kinase 1 (Sphk1), transcript variant 3, mRNA; sphingosine kinase 1 (Sphk1), transcript variant 4, mRNA; sphingosine kinase 1 (Sphk1), transcript variant 5, mRNA; sphingosine kinase 1 (Sphk1), transcript variant 1, mRNA; sphingosine kinase 1 (Sphk1), transcript variant 6, mRNA	0.0944405	0.0365554	0.000576023	0.559419	0.0989813	0.00873855
NM_053522	Rhoq	ras homolog family member Q (Rhoq), mRNA	0.46847	0.0477656	0.000576023	0.554092	0.0268192	0.00120254
NM_001002830	Rasl11b	RAS-like family 11 member B (Rasl11b), mRNA	1.67482	0.551134	0.000576023	0.554034	0.103235	0.00120254
NM_001044280	Slc25a18	solute carrier family 25 (glutamate carrier), member 18 (Slc25a18), mRNA	2.7646	1.17598	0.000576023	0.553508	0.152447	0.00120254
NM_001111055; NM_001111056; NM_001111057; NM_012894	Adarb1	no definition; adenosine deaminase, RNA-specific, B1 (Adarb1), transcript variant 3, mRNA; no definition; adenosine deaminase, RNA-specific, B1 (Adarb1), transcript variant 1, mRNA	0.507461	0.0487312	0.000576023	0.551786	0.0772109	0.00120254
NM_013216	Rheb	Ras homolog enriched in brain (Rheb), mRNA	0.452604	0.0902034	0.000576023	0.550824	0.0909408	0.00120254
NM_001004087	Pcdh7	no definition	0.612013	0.172006	0.00185143	0.549243	0.0658951	0.00120254
NM_017128	Inhba	inhibin beta-A (Inhba), mRNA	0.0999708	0.0545034	0.000576023	0.548558	0.218605	0.00120254
NM_001105793	Aloxe3	arachidonate lipoxygenase 3 (Aloxe3), mRNA	0.242522	0.106737	0.000576023	0.548542	0.103262	0.00873855
NM_001172103	Pim2	pim-2 oncogene (Pim2), mRNA	0.542374	0.0912181	0.000576023	0.546344	0.139162	0.00120254
NM_001107529	Prc1	protein regulator of cytokinesis 1 (Prc1), mRNA	0.543606	0.164938	0.0250851	0.546186	0.147079	0.00120254
NM_001100558	Tiam1	no definition	0.578834	0.080061	0.000576023	0.529658	0.0923666	0.00120254
NM_001012176	Rsph1	radial spoke head 1 homolog (Chlamydomonas) (Rsph1), mRNA	1.78838	0.531857	0.0307801	0.527161	0.153082	0.00120254
NM_001113521; NM_001113522; NM_053740	Arhgef7	Rho guanine nucleotide exchange factor (GEF) 7 (Arhgef7), transcript variant 1, mRNA; Rho guanine nucleotide exchange factor (GEF) 7 (Arhgef7), transcript variant 2, mRNA; Rho guanine nucleotide exchange factor (GEF) 7 (Arhgef7), transcript variant 3, mRNA	0.558896	0.0742896	0.000576023	0.526862	0.0674003	0.00120254
NM_198775	P4ha3	prolyl 4-hydroxylase, alpha polypeptide III (P4ha3), mRNA	0.459619	0.0505951	0.000576023	0.525514	0.0804823	0.0129273
NM_001109049	Ccdc103	coiled-coil domain containing 103 (Ccdc103), mRNA	0.163296	0.071636	0.00360624	0.52158	0.124604	0.0209258
NM_172055	Cited1	Cbp/p300-interacting transactivator with Glu/Asp-rich carboxy-terminal domain 1 (Cited1), mRNA	0.400332	0.120036	0.0091112	0.521506	0.161479	0.0347359
NM_001170326	Gpr158	G protein-coupled receptor 158 (Gpr158), mRNA	0.398193	0.064818	0.000576023	0.519762	0.112743	0.00120254
NM_001191843	Atp6ap1l	ATPase, H+ transporting, lysosomal accessory protein 1-like (Atp6ap1l), mRNA	1.62332	0.523786	0.0295841	0.515494	0.156748	0.00120254
NM_030999	Crhr1	corticotropin releasing hormone receptor 1 (Crhr1), mRNA	0.551338	0.0780336	0.0154199	0.513227	0.142639	0.0188087
NM_001122776	Kcnc4	potassium voltage gated channel, Shaw-related subfamily, member 4 (Kcnc4), mRNA	2.23509	0.516045	0.000576023	0.511893	0.150478	0.00120254
NM_032069	Grip1	glutamate receptor interacting protein 1 (Grip1), mRNA	0.332888	0.0455649	0.000576023	0.510497	0.0660098	0.00120254
NM_001031845	Sprn	shadow of prion protein homolog (zebrafish) (Sprn), mRNA	1.53222	0.358689	0.0282915	0.509093	0.0655698	0.00675134
NM_001109003	Cpne4	copine IV (Cpne4), mRNA	1.79278	0.476537	0.000576023	0.508479	0.172949	0.00392953
NM_001039699	Lrfn2	leucine rich repeat and fibronectin type III domain containing 2 (Lrfn2), mRNA	0.429682	0.0989715	0.000576023	0.508069	0.046058	0.00812571
NM_012620	Serpine1	serpin peptidase inhibitor, clade E (nexin, plasminogen activator inhibitor type 1), member 1 (Serpine1), mRNA	0.0820547	0.0332901	0.000576023	0.507611	0.0767139	0.00120254
NM_001107495	Cyp2s1	cytochrome P450, family 2, subfamily s, polypeptide 1 (Cyp2s1), mRNA	0.37462	0.109266	0.000576023	0.505238	0.139049	0.0297861
NM_031321	Slit3	slit homolog 3 (Drosophila) (Slit3), mRNA	0.544283	0.0624537	0.000576023	0.502324	0.0838653	0.00120254
NM_001106375	Papss2	3'-phosphoadenosine 5'-phosphosulfate synthase 2 (Papss2), mRNA	0.337217	0.0340422	0.000576023	0.498035	0.0482586	0.00120254
NM_001033079	Slc6a17	solute carrier family 6 (neutral amino acid transporter), member 17 (Slc6a17), mRNA	0.498097	0.0829552	0.000576023	0.496302	0.0907684	0.00120254
NM_001270962; NM_001270963; NM_031739	Kcnd3	potassium voltage-gated channel, Shal-related subfamily, member 3 (Kcnd3), transcript variant 1, mRNA; potassium voltage-gated channel, Shal-related subfamily, member 3 (Kcnd3), transcript variant 2, mRNA; potassium voltage-gated channel, Shal-related subfamily, member 3 (Kcnd3), transcript variant 3, mRNA	0.590903	0.0899388	0.000576023	0.495027	0.0716836	0.00120254
NM_013046	Trh	thyrotropin releasing hormone (Trh), mRNA	0.220309	0.0519009	0.000576023	0.492174	0.174155	0.00120254
NM_001106342	Pnma3	paraneoplastic Ma antigen 3 (Pnma3), mRNA	3.09232	0.976292	0.000576023	0.489771	0.129236	0.00120254
NM_053382	Tnfaip6	tumor necrosis factor alpha induced protein 6 (Tnfaip6), mRNA	0.337269	0.0496829	0.000576023	0.489069	0.0728569	0.00120254
NM_001012109	Galnt14	polypeptide N-acetylgalactosaminyltransferase 14 (Galnt14), mRNA	0.371751	0.030204	0.000576023	0.474398	0.132534	0.00120254
NM_001012042	Xkr6	XK, Kell blood group complex subunit-related family, member 6 (Xkr6), mRNA	0.369847	0.131103	0.000576023	0.474076	0.0850338	0.00120254
NM_001107197	Igsf9	immunoglobulin superfamily, member 9 (Igsf9), mRNA	0.151109	0.052155	0.000576023	0.471951	0.113145	0.00120254
NM_017018	Hrh1	histamine receptor H 1 (Hrh1), mRNA	0.367809	0.0746768	0.000576023	0.471928	0.133156	0.0104504
NM_001107750	Tspan18	tetraspanin 18 (Tspan18), mRNA	0.345165	0.0416346	0.000576023	0.463185	0.0924332	0.00120254
NM_153727	Gpr3	G protein-coupled receptor 3 (Gpr3), mRNA	0.189767	0.0822564	0.000576023	0.462344	0.17504	0.00392953
NM_001168579	Tcf15	transcription factor 15 (Tcf15), mRNA	0.460889	0.123814	0.0243159	0.455818	0.13338	0.0476024
NM_013036	Sstr4	somatostatin receptor 4 (Sstr4), mRNA	0.625492	0.152294	0.0187081	0.450869	0.119072	0.0146203
NM_001109403	C1ql3	complement component 1, q subcomponent-like 3 (C1ql3), mRNA	1.67677	0.418627	0.000576023	0.448146	0.150712	0.00873855
NM_001106827	Celf6	CUGBP, Elav-like family member 6 (Celf6), mRNA	0.573015	0.0817641	0.00105466	0.446936	0.0891067	0.00120254
NM_001007009	Drc1	dynein regulatory complex subunit 1 homolog (Chlamydomonas) (Drc1), mRNA	2.02918	0.546049	0.00223332	0.446657	0.176631	0.00120254
NM_182842	Camk1g	calcium/calmodulin-dependent protein kinase IG (Camk1g), mRNA	0.555141	0.188908	0.00105466	0.446301	0.134172	0.00120254
NM_001039325	Zdhhc22	zinc finger, DHHC-type containing 22 (Zdhhc22), mRNA	0.491598	0.0989511	0.000576023	0.444612	0.151541	0.00120254
NM_001135030	Tctex1d1	Tctex1 domain containing 1 (Tctex1d1), mRNA	0.24642	0.085589	0.00258939	0.442961	0.17782	0.0257457
NM_001098724	Necab3	N-terminal EF-hand calcium binding protein 3 (Necab3), mRNA	1.75321	0.214105	0.000576023	0.442506	0.165837	0.0110375
NM_053988	Calb2	calbindin 2 (Calb2), mRNA	1.94262	0.454809	0.00391827	0.442141	0.167678	0.00120254
NM_001134638	Tmem114	transmembrane protein 114 (Tmem114), mRNA	0.350115	0.143348	0.000576023	0.440884	0.194295	0.0209258
NM_139087	Cgref1	cell growth regulator with EF hand domain 1 (Cgref1), mRNA	0.437917	0.0541402	0.000576023	0.439806	0.102566	0.00120254
NM_033237	Gal	galanin/GMAP prepropeptide (Gal), mRNA	0.118785	0.0494571	0.000576023	0.438953	0.152833	0.00120254
NM_031142	Doc2b	no definition	0.468477	0.15163	0.00360624	0.431194	0.117928	0.00120254
NM_001271261	Pxdn	no definition	0.216877	0.050607	0.000576023	0.42886	0.0435	0.00120254
NM_080482	Brinp1	bone morphogenetic protein/retinoic acid inducible neural-specific 1 (Brinp1), mRNA	0.609659	0.205993	0.000576023	0.424107	0.147651	0.00120254
NM_012685	Vipr1	no definition	0.663011	0.12349	0.0139786	0.423672	0.176704	0.00120254
NM_001130077	Tcerg1l	transcription elongation regulator 1-like (Tcerg1l), mRNA	1.94648	0.432403	0.000576023	0.423088	0.160945	0.00993871
NM_013007	Pnoc	prepronociceptin (Pnoc), mRNA	0.403408	0.0879508	0.000576023	0.42018	0.163092	0.00120254
NM_001191770	Plekhh2	pleckstrin homology domain containing, family H (with MyTH4 domain) member 2 (Plekhh2), mRNA	0.237551	0.067746	0.000576023	0.41961	0.112136	0.00120254
NM_001017479	Tmem100	transmembrane protein 100 (Tmem100), mRNA	0.316358	0.0402569	0.000576023	0.418355	0.0448892	0.00120254
NM_001107504	Chst8	carbohydrate (N-acetylgalactosamine 4-0) sulfotransferase 8 (Chst8), mRNA	0.386125	0.0957194	0.000576023	0.415106	0.114622	0.00932459
NM_001033955; NM_001033956; NM_017338	Calca	calcitonin-related polypeptide alpha (Calca), transcript variant 2, mRNA; calcitonin-related polypeptide alpha (Calca), transcript variant 3, mRNA; calcitonin-related polypeptide alpha (Calca), transcript variant 1, mRNA	0.198225	0.0706967	0.000576023	0.413552	0.175015	0.0462519
NM_001108834	Stac2	SH3 and cysteine rich domain 2 (Stac2), mRNA	0.507724	0.0860116	0.000576023	0.4077	0.0698749	0.00120254
NM_012774	Gpc3	glypican 3 (Gpc3), mRNA	0.512309	0.167713	0.0139786	0.407502	0.233728	0.00120254
NM_181380	Rtn4rl2	reticulon 4 receptor-like 2 (Rtn4rl2), mRNA	0.443391	0.121656	0.000576023	0.401978	0.145715	0.00120254
NM_053917	Inpp4b	inositol polyphosphate-4-phosphatase, type II (Inpp4b), mRNA	0.311322	0.0895489	0.000576023	0.396076	0.113814	0.00120254
NM_001031656	Serinc2	serine incorporator 2 (Serinc2), mRNA	0.579704	0.107368	0.000576023	0.395826	0.107171	0.00120254
NM_001109344	Dok5	docking protein 5 (Dok5), mRNA	0.369199	0.0593942	0.000576023	0.392676	0.0981241	0.00120254
NM_001106043	Dleu7	deleted in lymphocytic leukemia, 7 (Dleu7), mRNA	2.02151	0.632065	0.013775	0.382129	0.161856	0.00812571
NM_001034199	Nptx2	neuronal pentraxin II (Nptx2), mRNA	0.148699	0.080707	0.000576023	0.381147	0.210195	0.00120254
NM_001033864; NM_057138	Cflar	CASP8 and FADD-like apoptosis regulator (Cflar), transcript variant 1, mRNA; no definition	0.461547	0.0438504	0.000576023	0.380226	0.0727849	0.00120254
NM_012940	Cyp1b1	cytochrome P450, family 1, subfamily b, polypeptide 1 (Cyp1b1), mRNA	0.135851	0.0859197	0.000576023	0.376957	0.151648	0.0146203
NM_001044276	Rprm	reprimo, TP53 dependent G2 arrest mediator candidate (Rprm), mRNA	2.18778	0.761786	0.000576023	0.376826	0.163198	0.00120254
NM_153735	Nptx1	neuronal pentraxin I (Nptx1), mRNA	2.31435	0.834311	0.000576023	0.368746	0.121043	0.00120254
NM_001105833	Phospho1	phosphatase, orphan 1 (Phospho1), mRNA	0.614816	0.165882	0.000576023	0.368621	0.0546978	0.00120254
NM_001034068; NM_001034069; NM_001034070; NM_001034071; NM_001034072; NM_001034073; NM_001034074; NM_001034075; NM_019131	Tpm1	tropomyosin 1, alpha (Tpm1), transcript variant 1, mRNA; no definition; no definition; no definition; tropomyosin 1, alpha (Tpm1), transcript variant 5, mRNA; tropomyosin 1, alpha (Tpm1), transcript variant 7, mRNA; tropomyosin 1, alpha (Tpm1), transcript variant 8, mRNA; no definition; no definition	0.414008	0.0836824	0.000576023	0.366288	0.0714312	0.00120254
NM_001108859	Irf6	interferon regulatory factor 6 (Irf6), mRNA	0.569347	0.071252	0.0307801	0.364129	0.114792	0.00120254
NM_021658	Hcn4	hyperpolarization activated cyclic nucleotide-gated potassium channel 4 (Hcn4), mRNA	0.356796	0.17482	0.000576023	0.360557	0.0808227	0.00120254
NM_001106028	Cdkn3	no definition	0.0937329	0.0312154	0.0243159	0.351038	0.0890925	0.00312527
NM_001271152	Paqr9	progestin and adipoQ receptor family member IX (Paqr9), mRNA	0.659706	0.194202	0.0225802	0.348326	0.0912479	0.00120254
NM_001107807	Pmepa1	prostate transmembrane protein, androgen induced 1 (Pmepa1), mRNA	0.206411	0.0469069	0.000576023	0.335759	0.0592574	0.00120254
NM_001271259	LOC100359977	sialomucin core protein 24-like (LOC100359977), mRNA	0.171414	0.0351141	0.000576023	0.334313	0.0559098	0.00221323
NM_001013941	LOC298795	similar to 14-3-3 protein sigma (LOC298795), mRNA	0.0985295	0.0393632	0.00105466	0.33335	0.0550911	0.00120254
NM_030997	Vgf	VGF nerve growth factor inducible (Vgf), mRNA	0.235711	0.0747389	0.000576023	0.331139	0.0578685	0.00120254
NM_001106465	Ntng1	netrin G1 (Ntng1), mRNA	2.12335	0.515272	0.000576023	0.32509	0.114036	0.00120254
NM_053629	Fstl3	follistatin-like 3 (secreted glycoprotein) (Fstl3), mRNA	0.185804	0.0394638	0.00360624	0.324028	0.105196	0.00120254
NM_012612	Nppa	natriuretic peptide A (Nppa), mRNA	0.304001	0.105727	0.000576023	0.306804	0.174225	0.0331018
NM_001100640	Lamc2	laminin, gamma 2 (Lamc2), mRNA	0.141563	0.0471045	0.000576023	0.30353	0.0992553	0.00120254
NM_017275	Pnck	pregnancy up-regulated nonubiquitous CaM kinase (Pnck), mRNA	1.57069	0.267379	0.00391827	0.290887	0.102988	0.00120254
NM_001107991	Lrrc38	leucine rich repeat containing 38 (Lrrc38), mRNA	0.465512	0.107078	0.013775	0.286177	0.0770732	0.00392953
NM_001106582	Gpr165	G protein-coupled receptor 165 (Gpr165), mRNA	1.90082	0.550478	0.0374135	0.285258	0.111084	0.00473211
NM_012952	Fgf9	fibroblast growth factor 9 (Fgf9), mRNA	0.463188	0.131055	0.000576023	0.27231	0.114883	0.00120254
NM_012714	Gipr	gastric inhibitory polypeptide receptor (Gipr), mRNA	0.125342	0.0793395	0.000576023	0.248285	0.0729681	0.00120254
NM_181382	Gldn	gliomedin (Gldn), mRNA	0.185729	0.0527993	0.000576023	0.22995	0.070606	0.00120254
NM_012990	Nog	noggin (Nog), mRNA	2.13014	0.509165	0.000576023	0.225302	0.166557	0.00120254
NM_139183	Crhbp	corticotropin releasing hormone binding protein (Crhbp), mRNA	0.366905	0.128487	0.000576023	0.222071	0.0427463	0.00120254
NM_001106367	Sorcs3	sortilin-related VPS10 domain containing receptor 3 (Sorcs3), mRNA	0.28265	0.0326705	0.000576023	0.210153	0.0595703	0.00120254
NM_001191848	Wnt2b	wingless-type MMTV integration site family, member 2B (Wnt2b), mRNA	0.233226	0.118432	0.00327243	0.201246	0.0775589	0.00221323
NM_181370	Hs3st2	heparan sulfate (glucosamine) 3-O-sulfotransferase 2 (Hs3st2), mRNA	0.21293	0.051904	0.000576023	0.200736	0.0836195	0.00120254
NM_001109613	LOC690918	hypothetical protein LOC690918 (LOC690918), mRNA	0.634998	0.101343	0.0216122	0.193804	0.0946527	0.00120254
NM_012757	Mas1	MAS1 proto-oncogene, G protein-coupled receptor (Mas1), mRNA	0.266905	0.144327	0.000576023	0.178534	0.11563	0.00120254
NM_031807	Tpbg	trophoblast glycoprotein (Tpbg), mRNA	0.574128	0.127214	0.00185143	0.16837	0.0534278	0.00120254
NM_031601	Cacna1g	no definition	0.65319	0.0776237	0.00105466	0.154502	0.05947	0.00120254
NM_212545	Krt17	keratin 17 (Krt17), mRNA	0.0939821	0.0573912	0.0118282	0.152051	0.0641374	0.00120254
NM_001106081	Tll1	tolloid-like 1 (Tll1), mRNA	0.114108	0.0413281	0.000576023	0.12497	0.0373175	0.00120254
NM_012795	Gp5	glycoprotein V (platelet) (Gp5), mRNA	0.269751	0.100128	0.000576023	0.100679	0.0329555	0.00120254
NM_013064	Hcrtr1	hypocretin (orexin) receptor 1 (Hcrtr1), mRNA	0.321464	0.0512883	0.000576023	0.0534362	0.0184241	0.00221323
Only those genes that decrease the expression of more than 1.5-fold from the baseline value and whose padj-value lower 0.05 were selected for analysis.
Only those genes that increase the expression of more than 1.5-fold from the baseline value and whose padj-value lower 0.05 were selected for analysis.
